# Supplementary material for: Physiological and transcriptome analysis reveal molecular mechanism in Salvia miltiorrhiza leaves of near-isogenic male fertile lines and male sterile lines
Source: BMC Genomics. 2019 Oct 26;20:780. doi: 10.1186/s12864-019-6173-4 (PMC6815445; doi:10.1186/s12864-019-6173-4)
Supplement: Supplementary file 10 — Additional file 10: Excel S1. Mapping files of nucleic acid sequences in S. miltiorrhiza. [file 12864_2019_6173_MOESM10_ESM.xlsx]

## Sheet: kunming_cds_danshen_mapping fil
Excel S1. Mapping file of nucleic acid sequence in S. miltiorrhiza.
BINCODEA2:E25A1A2:E22A2:E28A1A2:E22A2:E33A1A2:E22A2:E47A1A2:E22A2:E61A2:E22	NAME	IDENTIFIER	DESCRIPTION	TYPE
'0'	'control genes'	''	''
'1'	'PS'	'evm.model.c222373.1'	'(at5g38660 : 169.0) mutant has Altered acclimation responses;; ACCLIMATION OF PHOTOSYNTHESIS TO ENVIRONMENT (APE1); CONTAINS InterPro DOMAIN/s: Protein of unknown function DUF2854 (InterPro:IPR021275), Proteasome maturation factor UMP1 (InterPro:IPR008012); BEST Arabidopsis thaliana protein match is: Proteasome maturation factor UMP1 (TAIR:AT5G38650.1). & (loc_os02g55640.1 : 120.0) no descriptio…	T
'1'	'PS'	'evm.model.scaffold2314.7'	'(loc_os08g27010.1 : 268.0) no description available & (at5g38660 : 252.0) mutant has Altered acclimation responses;; ACCLIMATION OF PHOTOSYNTHESIS TO ENVIRONMENT (APE1); CONTAINS InterPro DOMAIN/s: Protein of unknown function DUF2854 (InterPro:IPR021275), Proteasome maturation factor UMP1 (InterPro:IPR008012); BEST Arabidopsis thaliana protein match is: Proteasome maturation factor UMP1 (TAIR:AT…	T
'1'	'PS'	'evm.model.scaffold6289.4'	'(at5g38660 : 199.0) mutant has Altered acclimation responses;; ACCLIMATION OF PHOTOSYNTHESIS TO ENVIRONMENT (APE1); CONTAINS InterPro DOMAIN/s: Protein of unknown function DUF2854 (InterPro:IPR021275), Proteasome maturation factor UMP1 (InterPro:IPR008012); BEST Arabidopsis thaliana protein match is: Proteasome maturation factor UMP1 (TAIR:AT5G38650.1). & (loc_os02g55640.1 : 150.0) no descriptio…	T
'1.1'	'PS.lightreaction'	''	''
'1.1.1'	'PS.lightreaction.photosystem II'	''	''
'1.1.1.1'	'PS.lightreaction.photosystem II.LHC-II'	'evm.model.scaffold11290.9'	'(p27493|cb22_tobac : 490.0) Chlorophyll a-b binding protein 21, chloroplast precursor (LHCII type I CAB-21) (LHCP) - Nicotiana tabacum (Common tobacco) & (at1g29930 : 456.0) Subunit of light-harvesting complex II (LHCII),which absorbs light and transfers energy to the photosynthetic reaction center.; chlorophyll A/B binding protein 1 (CAB1); FUNCTIONS IN: chlorophyll binding; INVOLVED IN: photos…	T
'1.1.1.1'	'PS.lightreaction.photosystem II.LHC-II'	'evm.model.scaffold12750.11'	'(at1g76570 : 297.0) Chlorophyll A-B binding family protein; FUNCTIONS IN: chlorophyll binding; INVOLVED IN: response to blue light, response to far red light, photosynthesis; LOCATED IN: light-harvesting complex, chloroplast, membrane; EXPRESSED IN: 28 plant structures; EXPRESSED DURING: 13 growth stages; CONTAINS InterPro DOMAIN/s: Chlorophyll A-B binding protein (InterPro:IPR001344); BEST Arab…	T
'1.1.1.1'	'PS.lightreaction.photosystem II.LHC-II'	'evm.model.scaffold12774.13'	(at4g10340 : 419.0) photosystem II encoding the light-harvesting chlorophyll a/b binding protein CP26 of the antenna system of the photosynthetic apparatus; light harvesting complex of photosystem II 5 (LHCB5); FUNCTIONS IN: chlorophyll binding; INVOLVED IN: response to blue light, response to red light, response to far red light, photosynthesis, nonphotochemical quenching; LOCATED IN: in 9 compo…	T
'1.1.1.1'	'PS.lightreaction.photosystem II.LHC-II'	'evm.model.scaffold196.1'	'(p27493|cb22_tobac : 489.0) Chlorophyll a-b binding protein 21, chloroplast precursor (LHCII type I CAB-21) (LHCP) - Nicotiana tabacum (Common tobacco) & (at1g29930 : 467.0) Subunit of light-harvesting complex II (LHCII),which absorbs light and transfers energy to the photosynthetic reaction center.; chlorophyll A/B binding protein 1 (CAB1); FUNCTIONS IN: chlorophyll binding; INVOLVED IN: photos…	T
'1.1.1.1'	'PS.lightreaction.photosystem II.LHC-II'	'evm.model.scaffold3176.9'	'(p27493|cb22_tobac : 363.0) Chlorophyll a-b binding protein 21, chloroplast precursor (LHCII type I CAB-21) (LHCP) - Nicotiana tabacum (Common tobacco) & (at1g29930 : 330.0) Subunit of light-harvesting complex II (LHCII),which absorbs light and transfers energy to the photosynthetic reaction center.; chlorophyll A/B binding protein 1 (CAB1); FUNCTIONS IN: chlorophyll binding; INVOLVED IN: photos…	T
'1.1.1.1'	'PS.lightreaction.photosystem II.LHC-II'	'evm.model.scaffold3567.4'	'(at5g54270 : 464.0) Lhcb3 protein is a component of the main light harvesting chlorophyll a/b-protein complex of Photosystem II (LHC II).; light-harvesting chlorophyll B-binding protein 3 (LHCB3); FUNCTIONS IN: structural molecule activity; INVOLVED IN: photosynthesis; LOCATED IN: light-harvesting complex, thylakoid, chloroplast thylakoid membrane, chloroplast; EXPRESSED IN: 24 plant structures;…	T
'1.1.1.1'	'PS.lightreaction.photosystem II.LHC-II'	'evm.model.scaffold5016.11'	'(p27493|cb22_tobac : 128.0) Chlorophyll a-b binding protein 21, chloroplast precursor (LHCII type I CAB-21) (LHCP) - Nicotiana tabacum (Common tobacco) & (at1g29930 : 125.0) Subunit of light-harvesting complex II (LHCII),which absorbs light and transfers energy to the photosynthetic reaction center.; chlorophyll A/B binding protein 1 (CAB1); FUNCTIONS IN: chlorophyll binding; INVOLVED IN: photos…	T
'1.1.1.1'	'PS.lightreaction.photosystem II.LHC-II'	'evm.model.scaffold5016.12'	'(p07371|cb22_pea : 322.0) Chlorophyll a-b binding protein AB80, chloroplast precursor (LHCII type I CAB-AB80) (LHCP) - Pisum sativum (Garden pea) & (loc_os01g41710.2 : 321.0) no description available & (at2g34420 : 304.0) Photosystem II type I chlorophyll a/b-binding protein; photosystem II light harvesting complex gene B1B2 (LHB1B2); FUNCTIONS IN: chlorophyll binding; INVOLVED IN: photosynthesi…	T
'1.1.1.1'	'PS.lightreaction.photosystem II.LHC-II'	'evm.model.scaffold5016.13'	'(p27493|cb22_tobac : 426.0) Chlorophyll a-b binding protein 21, chloroplast precursor (LHCII type I CAB-21) (LHCP) - Nicotiana tabacum (Common tobacco) & (at1g29930 : 405.0) Subunit of light-harvesting complex II (LHCII),which absorbs light and transfers energy to the photosynthetic reaction center.; chlorophyll A/B binding protein 1 (CAB1); FUNCTIONS IN: chlorophyll binding; INVOLVED IN: photos…	T
'1.1.1.1'	'PS.lightreaction.photosystem II.LHC-II'	'evm.model.scaffold5082.20'	'(p27494|cb23_tobac : 375.0) Chlorophyll a-b binding protein 36, chloroplast precursor (LHCII type I CAB-36) (LHCP) - Nicotiana tabacum (Common tobacco) & (at2g05100 : 369.0) Lhcb2.1 protein encoding a subunit of the light harvesting complex II. Member of a gene family with high degree of sequence similarity. Initially LHCB2.3 was considered as a separate gene but appears to be an allele of LHCB2…	T
'1.1.1.1'	'PS.lightreaction.photosystem II.LHC-II'	'evm.model.scaffold86.4'	'(loc_os04g38410.1 : 184.0) no description available & (p36494|cb4_spiol : 177.0) Chlorophyll a-b binding protein CP24, chloroplast precursor - Spinacia oleracea (Spinach) & (at1g15820 : 176.0) Lhcb6 protein (Lhcb6), light harvesting complex of photosystem II.; light harvesting complex photosystem II subunit 6 (LHCB6); FUNCTIONS IN: chlorophyll binding; INVOLVED IN: photosynthesis, nonphotochemic…	T
'1.1.1.1'	'PS.lightreaction.photosystem II.LHC-II'	'evm.model.scaffold8621.8.1'	'(loc_os07g37240.1 : 477.0) no description available & (at5g01530 : 467.0) light harvesting complex photosystem II (LHCB4.1); FUNCTIONS IN: chlorophyll binding; INVOLVED IN: response to blue light, response to red light, response to far red light, photosynthesis; LOCATED IN: in 6 components; EXPRESSED IN: 27 plant structures; EXPRESSED DURING: 14 growth stages; CONTAINS InterPro DOMAIN/s: Chlorop…	T
'1.1.1.1'	'PS.lightreaction.photosystem II.LHC-II'	'evm.model.scaffold8621.8'	'(loc_os07g37240.1 : 477.0) no description available & (at5g01530 : 467.0) light harvesting complex photosystem II (LHCB4.1); FUNCTIONS IN: chlorophyll binding; INVOLVED IN: response to blue light, response to red light, response to far red light, photosynthesis; LOCATED IN: in 6 components; EXPRESSED IN: 27 plant structures; EXPRESSED DURING: 14 growth stages; CONTAINS InterPro DOMAIN/s: Chlorop…	T
'1.1.1.2'	'PS.lightreaction.photosystem II.PSII polypeptide subunits'	'evm.model.c212481.2'	'(p26320|psbo_soltu : 546.0) Oxygen-evolving enhancer protein 1, chloroplast precursor (OEE1) (33 kDa subunit of oxygen evolving system of photosystem II) (OEC 33 kDa subunit) (33 kDa thylakoid membrane protein) - Solanum tuberosum (Potato) & (loc_os01g31690.1 : 530.0) no description available & (at3g50820 : 504.0) Encodes a protein which is an extrinsic subunit of photosystem II and which has be…	T
'1.1.1.2'	'PS.lightreaction.photosystem II.PSII polypeptide subunits'	'evm.model.c220687.5'	'(loc_os01g71190.1 : 215.0) no description available & (at4g28660 : 201.0) Similar to PsbW subunit of photosystem II.; photosystem II reaction center PSB28 protein (PSB28); FUNCTIONS IN: molecular_function unknown; INVOLVED IN: photosynthesis; LOCATED IN: chloroplast thylakoid membrane, photosystem II reaction center; EXPRESSED IN: 22 plant structures; EXPRESSED DURING: 13 growth stages; CONTAINS…	T
'1.1.1.2'	'PS.lightreaction.photosystem II.PSII polypeptide subunits'	'evm.model.c220687.5.1'	'(loc_os01g71190.1 : 215.0) no description available & (at4g28660 : 201.0) Similar to PsbW subunit of photosystem II.; photosystem II reaction center PSB28 protein (PSB28); FUNCTIONS IN: molecular_function unknown; INVOLVED IN: photosynthesis; LOCATED IN: chloroplast thylakoid membrane, photosystem II reaction center; EXPRESSED IN: 22 plant structures; EXPRESSED DURING: 13 growth stages; CONTAINS…	T
'1.1.1.2'	'PS.lightreaction.photosystem II.PSII polypeptide subunits'	'evm.model.c221139.5'	'(q40519|psbr_tobac : 189.0) Photosystem II 10 kDa polypeptide, chloroplast precursor (PII10) - Nicotiana tabacum (Common tobacco) & (at1g79040 : 181.0) Encodes for the 10 kDa PsbR subunit of photosystem II (PSII). This subunit appears to be involved in the stable assembly of PSII, particularly that of the oxygen-evolving complex subunit PsbP. Mutants defective in this gene have reduced amounts o…	T
'1.1.1.2'	'PS.lightreaction.photosystem II.PSII polypeptide subunits'	'evm.model.c221139.5.1'	'(q40519|psbr_tobac : 189.0) Photosystem II 10 kDa polypeptide, chloroplast precursor (PII10) - Nicotiana tabacum (Common tobacco) & (at1g79040 : 181.0) Encodes for the 10 kDa PsbR subunit of photosystem II (PSII). This subunit appears to be involved in the stable assembly of PSII, particularly that of the oxygen-evolving complex subunit PsbP. Mutants defective in this gene have reduced amounts o…	T
'1.1.1.2'	'PS.lightreaction.photosystem II.PSII polypeptide subunits'	'evm.model.c221261.23'	'(q7dm39|psbp1_tobac : 363.0) Oxygen-evolving enhancer protein 2-1, chloroplast precursor (OEE2) (23 kDa subunit of oxygen evolving system of photosystem II) (OEC 23 kDa subunit) (23 kDa thylakoid membrane protein) - Nicotiana tabacum (Common tobacco) & (at1g06680 : 346.0) Encodes a 23 kD extrinsic protein that is part of photosystem II and participates in the regulation of oxygen evolution.; pho…	T
'1.1.1.2'	'PS.lightreaction.photosystem II.PSII polypeptide subunits'	'evm.model.c221837.5'	'(at5g51545 : 98.2) Encodes LPA2 (low psii accumulation2), an intrinsic thylakoid membrane protein required for efficient assembly of Photosystem II.; low psii accumulation2 (LPA2); INVOLVED IN: photosystem II assembly; LOCATED IN: chloroplast, thylakoid membrane; EXPRESSED IN: 22 plant structures; EXPRESSED DURING: 13 growth stages; Has 38 Blast hits to 38 proteins in 19 species: Archae - 0; Bac…	T
'1.1.1.2'	'PS.lightreaction.photosystem II.PSII polypeptide subunits'	'evm.model.c222335.41'	'(p93566|psbp_soltu : 365.0) Oxygen-evolving enhancer protein 2, chloroplast precursor (OEE2) (23 kDa subunit of oxygen evolving system of photosystem II) (OEC 23 kDa subunit) (23 kDa thylakoid membrane protein) - Solanum tuberosum (Potato) & (at1g06680 : 356.0) Encodes a 23 kD extrinsic protein that is part of photosystem II and participates in the regulation of oxygen evolution.; photosystem II…	T
'1.1.1.2'	'PS.lightreaction.photosystem II.PSII polypeptide subunits'	'evm.model.scaffold11257.11'	'(at1g03600 : 174.0) PSB27; FUNCTIONS IN: molecular_function unknown; INVOLVED IN: photosystem II repair; LOCATED IN: thylakoid, chloroplast thylakoid membrane, chloroplast thylakoid lumen, chloroplast photosystem II, chloroplast; EXPRESSED IN: 23 plant structures; EXPRESSED DURING: 13 growth stages; Has 273 Blast hits to 273 proteins in 82 species: Archae - 0; Bacteria - 114; Metazoa - 0; Fungi …	T
'1.1.1.2'	'PS.lightreaction.photosystem II.PSII polypeptide subunits'	'evm.model.scaffold11391.3'	'(at2g28605 : 222.0) Encodes a PsbP domain-OEC23 like protein localized in thylakoid (peripheral-lumenal side).; Photosystem II reaction center PsbP family protein; FUNCTIONS IN: calcium ion binding; INVOLVED IN: photosynthesis; LOCATED IN: thylakoid, chloroplast; EXPRESSED IN: 21 plant structures; EXPRESSED DURING: 13 growth stages; CONTAINS InterPro DOMAIN/s: Photosystem II oxygen evolving comp…	T
'1.1.1.2'	'PS.lightreaction.photosystem II.PSII polypeptide subunits'	'evm.model.scaffold11391.3.1'	'(at2g28605 : 127.0) Encodes a PsbP domain-OEC23 like protein localized in thylakoid (peripheral-lumenal side).; Photosystem II reaction center PsbP family protein; FUNCTIONS IN: calcium ion binding; INVOLVED IN: photosynthesis; LOCATED IN: thylakoid, chloroplast; EXPRESSED IN: 21 plant structures; EXPRESSED DURING: 13 growth stages; CONTAINS InterPro DOMAIN/s: Photosystem II oxygen evolving comp…	T
'1.1.1.2'	'PS.lightreaction.photosystem II.PSII polypeptide subunits'	'evm.model.scaffold12081.3'	'(at1g77090 : 310.0) Mog1/PsbP/DUF1795-like photosystem II reaction center PsbP family protein; FUNCTIONS IN: calcium ion binding; INVOLVED IN: photosynthesis; LOCATED IN: thylakoid, thylakoid lumen, chloroplast thylakoid lumen, chloroplast stroma, chloroplast; EXPRESSED IN: 21 plant structures; EXPRESSED DURING: 13 growth stages; CONTAINS InterPro DOMAIN/s: Photosystem II oxygen evolving complex…	T
'1.1.1.2'	'PS.lightreaction.photosystem II.PSII polypeptide subunits'	'evm.model.scaffold12558.3'	'(loc_os03g17174.1 : 235.0) no description available & (at2g39470 : 217.0) PsbP-like protein 2 (PPL2); FUNCTIONS IN: calcium ion binding; INVOLVED IN: photosynthesis; LOCATED IN: chloroplast thylakoid membrane, chloroplast thylakoid lumen, chloroplast photosystem II, chloroplast, oxygen evolving complex; EXPRESSED IN: 21 plant structures; EXPRESSED DURING: 13 growth stages; CONTAINS InterPro DOMA…	T
'1.1.1.2'	'PS.lightreaction.photosystem II.PSII polypeptide subunits'	'evm.model.scaffold12558.3.1'	'(loc_os03g17174.1 : 234.0) no description available & (at2g39470 : 218.0) PsbP-like protein 2 (PPL2); FUNCTIONS IN: calcium ion binding; INVOLVED IN: photosynthesis; LOCATED IN: chloroplast thylakoid membrane, chloroplast thylakoid lumen, chloroplast photosystem II, chloroplast, oxygen evolving complex; EXPRESSED IN: 21 plant structures; EXPRESSED DURING: 13 growth stages; CONTAINS InterPro DOMA…	T
'1.1.1.2'	'PS.lightreaction.photosystem II.PSII polypeptide subunits'	'evm.model.scaffold1618.6'	'(at1g14150 : 187.0) Encodes a subunit of the NAD(P)H dehydrogenase complex located in the chloroplast thylakoid lumen.; PsbQ-like 2 (PQL2); FUNCTIONS IN: electron transporter, transferring electrons within the cyclic electron transport pathway of photosynthesis activity; INVOLVED IN: photosynthetic electron transport chain; LOCATED IN: in 6 components; EXPRESSED IN: 22 plant structures; EXPRESSE…	T
'1.1.1.2'	'PS.lightreaction.photosystem II.PSII polypeptide subunits'	'evm.model.scaffold1621.10'	'(at4g05180 : 177.0) Encodes the PsbQ subunit of the oxygen evolving complex of photosystem II.; photosystem II subunit Q-2 (PSBQ-2); FUNCTIONS IN: calcium ion binding; INVOLVED IN: peptidyl-cysteine S-nitrosylation; LOCATED IN: in 9 components; EXPRESSED IN: 23 plant structures; EXPRESSED DURING: 14 growth stages; CONTAINS InterPro DOMAIN/s: Photosystem II oxygen evolving complex protein PsbQ (I…	T
'1.1.1.2'	'PS.lightreaction.photosystem II.PSII polypeptide subunits'	'evm.model.scaffold194.4'	'(at5g11450 : 160.0) Mog1/PsbP/DUF1795-like photosystem II reaction center PsbP family protein; FUNCTIONS IN: calcium ion binding; INVOLVED IN: photosynthesis; LOCATED IN: thylakoid, thylakoid lumen, chloroplast thylakoid membrane, chloroplast thylakoid lumen, chloroplast; EXPRESSED IN: 23 plant structures; EXPRESSED DURING: 13 growth stages; CONTAINS InterPro DOMAIN/s: Photosystem II oxygen evol…	T
'1.1.1.2'	'PS.lightreaction.photosystem II.PSII polypeptide subunits'	'evm.model.scaffold194.10'	'(at1g44575 : 102.0) Encoding PSII-S (CP22), a ubiquitous pigment-binding protein associated with photosystem II (PSII) of higher plants. Involved in nonphotochemical quenching rather than in photosynthesis. Mutant has a normal violaxanthin cycle but has a limited capacity of quenching singlet excited chlorophylls and is tolerant to lipid peroxidation.; NONPHOTOCHEMICAL QUENCHING 4 (NPQ4); FUNCTI…	T
'1.1.1.2'	'PS.lightreaction.photosystem II.PSII polypeptide subunits'	'evm.model.scaffold258.1'	'(p06413|psbc_tobac : 846.0) Photosystem II 44 kDa reaction center protein (P6 protein) (CP43) - Nicotiana tabacum (Common tobacco) & (atcg00280 : 842.0) chloroplast gene encoding a CP43 subunit of the photosystem II reaction center. promoter contains a blue-light responsive element.; photosystem II reaction center protein C (PSBC); FUNCTIONS IN: chlorophyll binding; INVOLVED IN: photosynthesis, …	T
'1.1.1.2'	'PS.lightreaction.photosystem II.PSII polypeptide subunits'	'evm.model.scaffold3257.4'	'(at1g76450 : 236.0) Photosystem II reaction center PsbP family protein; FUNCTIONS IN: calcium ion binding; INVOLVED IN: photosynthesis; LOCATED IN: thylakoid, thylakoid lumen, chloroplast thylakoid membrane, chloroplast thylakoid lumen, chloroplast; EXPRESSED IN: 23 plant structures; EXPRESSED DURING: 14 growth stages; CONTAINS InterPro DOMAIN/s: Photosystem II oxygen evolving complex protein Ps…	T
'1.1.1.2'	'PS.lightreaction.photosystem II.PSII polypeptide subunits'	'evm.model.scaffold3269.2.3'	'(at3g55330 : 242.0) PsbP-like protein 1 (PPL1); FUNCTIONS IN: calcium ion binding; INVOLVED IN: photosynthesis; LOCATED IN: in 6 components; EXPRESSED IN: 24 plant structures; EXPRESSED DURING: 14 growth stages; CONTAINS InterPro DOMAIN/s: Photosystem II oxygen evolving complex protein PsbP (InterPro:IPR002683), Mog1/PsbP/DUF1795, alpha/beta/alpha sandwich (InterPro:IPR016124), Mog1/PsbP, alpha/…	T
'1.1.1.2'	'PS.lightreaction.photosystem II.PSII polypeptide subunits'	'evm.model.scaffold3269.2'	'(at3g55330 : 242.0) PsbP-like protein 1 (PPL1); FUNCTIONS IN: calcium ion binding; INVOLVED IN: photosynthesis; LOCATED IN: in 6 components; EXPRESSED IN: 24 plant structures; EXPRESSED DURING: 14 growth stages; CONTAINS InterPro DOMAIN/s: Photosystem II oxygen evolving complex protein PsbP (InterPro:IPR002683), Mog1/PsbP/DUF1795, alpha/beta/alpha sandwich (InterPro:IPR016124), Mog1/PsbP, alpha/…	T
'1.1.1.2'	'PS.lightreaction.photosystem II.PSII polypeptide subunits'	'evm.model.scaffold3269.2.1'	'(at3g55330 : 241.0) PsbP-like protein 1 (PPL1); FUNCTIONS IN: calcium ion binding; INVOLVED IN: photosynthesis; LOCATED IN: in 6 components; EXPRESSED IN: 24 plant structures; EXPRESSED DURING: 14 growth stages; CONTAINS InterPro DOMAIN/s: Photosystem II oxygen evolving complex protein PsbP (InterPro:IPR002683), Mog1/PsbP/DUF1795, alpha/beta/alpha sandwich (InterPro:IPR016124), Mog1/PsbP, alpha/…	T
'1.1.1.2'	'PS.lightreaction.photosystem II.PSII polypeptide subunits'	'evm.model.scaffold3269.2.1.1'	'(at3g55330 : 147.0) PsbP-like protein 1 (PPL1); FUNCTIONS IN: calcium ion binding; INVOLVED IN: photosynthesis; LOCATED IN: in 6 components; EXPRESSED IN: 24 plant structures; EXPRESSED DURING: 14 growth stages; CONTAINS InterPro DOMAIN/s: Photosystem II oxygen evolving complex protein PsbP (InterPro:IPR002683), Mog1/PsbP/DUF1795, alpha/beta/alpha sandwich (InterPro:IPR016124), Mog1/PsbP, alpha/…	T
'1.1.1.2'	'PS.lightreaction.photosystem II.PSII polypeptide subunits'	'evm.model.scaffold3269.2.2'	'(at3g55330 : 242.0) PsbP-like protein 1 (PPL1); FUNCTIONS IN: calcium ion binding; INVOLVED IN: photosynthesis; LOCATED IN: in 6 components; EXPRESSED IN: 24 plant structures; EXPRESSED DURING: 14 growth stages; CONTAINS InterPro DOMAIN/s: Photosystem II oxygen evolving complex protein PsbP (InterPro:IPR002683), Mog1/PsbP/DUF1795, alpha/beta/alpha sandwich (InterPro:IPR016124), Mog1/PsbP, alpha/…	T
'1.1.1.2'	'PS.lightreaction.photosystem II.PSII polypeptide subunits'	'evm.model.scaffold5659.4'	'(at3g56650 : 336.0) Mog1/PsbP/DUF1795-like photosystem II reaction center PsbP family protein; FUNCTIONS IN: calcium ion binding; INVOLVED IN: photosynthesis; LOCATED IN: thylakoid, thylakoid lumen, chloroplast thylakoid lumen, chloroplast stroma, chloroplast; EXPRESSED IN: 21 plant structures; EXPRESSED DURING: 14 growth stages; CONTAINS InterPro DOMAIN/s: Photosystem II oxygen evolving complex…	T
'1.1.1.2'	'PS.lightreaction.photosystem II.PSII polypeptide subunits'	'evm.model.scaffold5659.4.1'	'(at3g56650 : 245.0) Mog1/PsbP/DUF1795-like photosystem II reaction center PsbP family protein; FUNCTIONS IN: calcium ion binding; INVOLVED IN: photosynthesis; LOCATED IN: thylakoid, thylakoid lumen, chloroplast thylakoid lumen, chloroplast stroma, chloroplast; EXPRESSED IN: 21 plant structures; EXPRESSED DURING: 14 growth stages; CONTAINS InterPro DOMAIN/s: Photosystem II oxygen evolving complex…	T
'1.1.1.2'	'PS.lightreaction.photosystem II.PSII polypeptide subunits'	'evm.model.scaffold6289.9'	'(q40459|psbo_tobac : 473.0) Oxygen-evolving enhancer protein 1, chloroplast precursor (OEE1) (33 kDa subunit of oxygen evolving system of photosystem II) (OEC 33 kDa subunit) (33 kDa thylakoid membrane protein) - Nicotiana tabacum (Common tobacco) & (loc_os01g31690.1 : 451.0) no description available & (at3g50820 : 434.0) Encodes a protein which is an extrinsic subunit of photosystem II and whic…	T
'1.1.1.2'	'PS.lightreaction.photosystem II.PSII polypeptide subunits'	'evm.model.scaffold6289.10'	'(p69556|psba_tobac : 675.0) Photosystem Q(B) protein (32 kDa thylakoid membrane protein) (Photosystem II protein D1) - Nicotiana tabacum (Common tobacco) & (atcg00020 : 674.0) Encodes chlorophyll binding protein D1, a part of the photosystem II reaction center core; photosystem II reaction center protein A (PSBA); FUNCTIONS IN: chlorophyll binding; INVOLVED IN: photosynthesis, light reaction; LO…	T
'1.1.1.2'	'PS.lightreaction.photosystem II.PSII polypeptide subunits'	'evm.model.scaffold7374.9'	'(p69686|psbd_tobac : 679.0) Photosystem II D2 protein (Photosystem Q(A) protein) (PSII D2 protein) - Nicotiana tabacum (Common tobacco) & (atcg00270 : 673.0) PSII D2 protein; photosystem II reaction center protein D (PSBD); FUNCTIONS IN: electron transporter, transferring electrons within the noncyclic electron transport pathway of photosynthesis activity; INVOLVED IN: photosynthetic electron tr…	T
'1.1.1.2'	'PS.lightreaction.photosystem II.PSII polypeptide subunits'	'evm.model.scaffold752.53'	'(p06413|psbc_tobac : 846.0) Photosystem II 44 kDa reaction center protein (P6 protein) (CP43) - Nicotiana tabacum (Common tobacco) & (atcg00280 : 842.0) chloroplast gene encoding a CP43 subunit of the photosystem II reaction center. promoter contains a blue-light responsive element.; photosystem II reaction center protein C (PSBC); FUNCTIONS IN: chlorophyll binding; INVOLVED IN: photosynthesis, …	T
'1.1.1.2'	'PS.lightreaction.photosystem II.PSII polypeptide subunits'	'evm.model.scaffold7640.1'	'(atcg00020 : 108.0) Encodes chlorophyll binding protein D1, a part of the photosystem II reaction center core; photosystem II reaction center protein A (PSBA); FUNCTIONS IN: chlorophyll binding; INVOLVED IN: photosynthesis, light reaction; LOCATED IN: in 6 components; EXPRESSED IN: 24 plant structures; EXPRESSED DURING: 14 growth stages; CONTAINS InterPro DOMAIN/s: Photosystem II reaction centre…	T
'1.1.1.2'	'PS.lightreaction.photosystem II.PSII polypeptide subunits'	'evm.model.scaffold7835.7'	'(q40519|psbr_tobac : 146.0) Photosystem II 10 kDa polypeptide, chloroplast precursor (PII10) - Nicotiana tabacum (Common tobacco) & (at1g79040 : 140.0) Encodes for the 10 kDa PsbR subunit of photosystem II (PSII). This subunit appears to be involved in the stable assembly of PSII, particularly that of the oxygen-evolving complex subunit PsbP. Mutants defective in this gene have reduced amounts o…	T
'1.1.1.2'	'PS.lightreaction.photosystem II.PSII polypeptide subunits'	'evm.model.scaffold9730.10'	'(atcg00020 : 684.0) Encodes chlorophyll binding protein D1, a part of the photosystem II reaction center core; photosystem II reaction center protein A (PSBA); FUNCTIONS IN: chlorophyll binding; INVOLVED IN: photosynthesis, light reaction; LOCATED IN: in 6 components; EXPRESSED IN: 24 plant structures; EXPRESSED DURING: 14 growth stages; CONTAINS InterPro DOMAIN/s: Photosystem II reaction centre…	T
'1.1.1.3'	'PS.lightreaction.photosystem II.biogenesis'	'evm.model.scaffold35.1'	'(at5g23120 : 575.0) encodes a stability and/or assembly factor of photosystem II; HIGH CHLOROPHYLL FLUORESCENCE 136 (HCF136); INVOLVED IN: response to cadmium ion, plastid organization, protein complex assembly; LOCATED IN: in 8 components; EXPRESSED IN: 25 plant structures; EXPRESSED DURING: 14 growth stages; CONTAINS InterPro DOMAIN/s: BNR repeat (InterPro:IPR002860), Photosystem II stability/…	T
'1.1.1.4'	'PS.lightreaction.photosystem II.LHC biogenesis'	''	''
'1.1.2'	'PS.lightreaction.photosystem I'	'evm.model.scaffold3188.53'	'(at3g21740 : 126.0) ACCUMULATION OF PHOTOSYSTEM ONE 4; ACCUMULATION OF PHOTOSYSTEM ONE 4 (APO4); INVOLVED IN: biological_process unknown; LOCATED IN: mitochondrion; EXPRESSED IN: 22 plant structures; EXPRESSED DURING: 13 growth stages; CONTAINS InterPro DOMAIN/s: Protein of unknown function DUF794, plant (InterPro:IPR008512); BEST Arabidopsis thaliana protein match is: Arabidopsis thaliana prote…	T
'1.1.2.1'	'PS.lightreaction.photosystem I.LHC-I'	'evm.model.scaffold12139.33.1'	'(at1g61520 : 437.0) PSI type III chlorophyll a/b-binding protein (Lhca3*1); photosystem I light harvesting complex gene 3 (LHCA3); FUNCTIONS IN: chlorophyll binding; INVOLVED IN: photosynthesis, light harvesting, photosynthesis; LOCATED IN: light-harvesting complex, chloroplast thylakoid membrane, plastoglobule; EXPRESSED IN: 23 plant structures; EXPRESSED DURING: 14 growth stages; CONTAINS Inte…	T
'1.1.2.1'	'PS.lightreaction.photosystem I.LHC-I'	'evm.model.scaffold12139.33'	'(at1g61520 : 352.0) PSI type III chlorophyll a/b-binding protein (Lhca3*1); photosystem I light harvesting complex gene 3 (LHCA3); FUNCTIONS IN: chlorophyll binding; INVOLVED IN: photosynthesis, light harvesting, photosynthesis; LOCATED IN: light-harvesting complex, chloroplast thylakoid membrane, plastoglobule; EXPRESSED IN: 23 plant structures; EXPRESSED DURING: 14 growth stages; CONTAINS Inte…	T
'1.1.2.1'	'PS.lightreaction.photosystem I.LHC-I'	'evm.model.scaffold12722.16'	'(at3g47470 : 346.0) Encodes a chlorophyll a/b-binding protein that is more similar to the PSI Cab proteins than the PSII cab proteins. The predicted protein is about 20 amino acids shorter than most known Cab proteins.; light-harvesting chlorophyll-protein complex I subunit A4 (LHCA4); FUNCTIONS IN: chlorophyll binding; INVOLVED IN: response to karrikin, photosynthesis; LOCATED IN: in 7 componen…	T
'1.1.2.1'	'PS.lightreaction.photosystem I.LHC-I'	'evm.model.scaffold12757.2'	'(at3g47470 : 358.0) Encodes a chlorophyll a/b-binding protein that is more similar to the PSI Cab proteins than the PSII cab proteins. The predicted protein is about 20 amino acids shorter than most known Cab proteins.; light-harvesting chlorophyll-protein complex I subunit A4 (LHCA4); FUNCTIONS IN: chlorophyll binding; INVOLVED IN: response to karrikin, photosynthesis; LOCATED IN: in 7 componen…	T
'1.1.2.1'	'PS.lightreaction.photosystem I.LHC-I'	'evm.model.scaffold1308.4'	'(at1g19150 : 400.0) PSI type II chlorophyll a/b-binding protein (Lhca2*1) mRNA,; photosystem I light harvesting complex gene 6 (LHCA6); FUNCTIONS IN: chlorophyll binding; INVOLVED IN: response to blue light, response to red light, response to far red light, photosynthesis; LOCATED IN: light-harvesting complex, chloroplast; EXPRESSED IN: 24 plant structures; EXPRESSED DURING: 13 growth stages; CO…	T
'1.1.2.1'	'PS.lightreaction.photosystem I.LHC-I'	'evm.model.scaffold2315.2'	'(at1g61520 : 329.0) PSI type III chlorophyll a/b-binding protein (Lhca3*1); photosystem I light harvesting complex gene 3 (LHCA3); FUNCTIONS IN: chlorophyll binding; INVOLVED IN: photosynthesis, light harvesting, photosynthesis; LOCATED IN: light-harvesting complex, chloroplast thylakoid membrane, plastoglobule; EXPRESSED IN: 23 plant structures; EXPRESSED DURING: 14 growth stages; CONTAINS Inte…	T
'1.1.2.1'	'PS.lightreaction.photosystem I.LHC-I'	'evm.model.scaffold2789.2'	'(at1g34000 : 147.0) Encodes a novel member of the Lhc family from Arabidopsis with one predicted transmembrane alpha-helix closely related to helix I of Lhc protein from PSI (Lhca4). Gene expression is triggered by light stress and both transcript and protein accumulate in a light intensity-dependent manner. Ohp2 is associated with PSI under low- or high-light conditions.; one-helix protein 2 (O…	T
'1.1.2.1'	'PS.lightreaction.photosystem I.LHC-I'	'evm.model.scaffold5197.1'	'(p13869|cb12_pethy : 389.0) Chlorophyll a-b binding protein, chloroplast precursor (LHCI type II CAB) - Petunia hybrida (Petunia) & (at3g61470 : 355.0) Encodes a component of the light harvesting antenna complex of photosystem I.; photosystem I light harvesting complex gene 2 (LHCA2); FUNCTIONS IN: chlorophyll binding; INVOLVED IN: photosynthesis, light harvesting in photosystem I, photosynthesi…	T
'1.1.2.1'	'PS.lightreaction.photosystem I.LHC-I'	'evm.model.scaffold7685.3'	'(at1g61520 : 233.0) PSI type III chlorophyll a/b-binding protein (Lhca3*1); photosystem I light harvesting complex gene 3 (LHCA3); FUNCTIONS IN: chlorophyll binding; INVOLVED IN: photosynthesis, light harvesting, photosynthesis; LOCATED IN: light-harvesting complex, chloroplast thylakoid membrane, plastoglobule; EXPRESSED IN: 23 plant structures; EXPRESSED DURING: 14 growth stages; CONTAINS Inte…	T
'1.1.2.2'	'PS.lightreaction.photosystem I.PSI polypeptide subunits'	'evm.model.c201633.1'	'(q33332|psab_antma : 963.0) Photosystem I P700 chlorophyll a apoprotein A2 (PsaB) (PSI-B) - Antirrhinum majus (Garden snapdragon) & (atcg00340 : 957.0) Encodes the D1 subunit of photosystem I and II reaction centers.; PSAB; FUNCTIONS IN: chlorophyll binding; INVOLVED IN: photosynthesis, light harvesting in photosystem II, photosynthesis, light harvesting in photosystem I; LOCATED IN: in 7 compon…	T
'1.1.2.2'	'PS.lightreaction.photosystem I.PSI polypeptide subunits'	'evm.model.c201633.2'	'(q68s06|psaa_pangi : 770.0) Photosystem I P700 chlorophyll a apoprotein A1 (PsaA) (PSI-A) - Panax ginseng (Korean ginseng) & (atcg00350 : 762.0) Encodes psaA protein comprising the reaction center for photosystem I along with psaB protein; hydrophobic protein encoded by the chloroplast genome.; PSAA; FUNCTIONS IN: chlorophyll binding; INVOLVED IN: photosynthesis; LOCATED IN: in 6 components; EXP…	T
'1.1.2.2'	'PS.lightreaction.photosystem I.PSI polypeptide subunits'	'evm.model.c205891.1'	'(p12357|psag_spiol : 207.0) Photosystem I reaction center subunit V, chloroplast precursor (PSI-G) (Photosystem I 9 kDa protein) - Spinacia oleracea (Spinach) & (at1g55670 : 197.0) Encodes subunit G of photosystem I, an 11-kDa membrane protein that plays an important role in electron transport between plastocyanin and PSI and is involved in the stability of the PSI complex. PSI-G subunit is boun…	T
'1.1.2.2'	'PS.lightreaction.photosystem I.PSI polypeptide subunits'	'evm.model.c218151.1'	'(at4g12800 : 322.0) Encodes subunit L of photosystem I reaction center.; photosystem I subunit l (PSAL); FUNCTIONS IN: molecular_function unknown; INVOLVED IN: photosynthesis, light reaction, photosynthesis; LOCATED IN: in 7 components; EXPRESSED IN: 24 plant structures; EXPRESSED DURING: 14 growth stages; CONTAINS InterPro DOMAIN/s: Photosystem I reaction centre, subunit XI PsaL (InterPro:IPR00…	T
'1.1.2.2'	'PS.lightreaction.photosystem I.PSI polypeptide subunits'	'evm.model.c222157.21'	'(q33332|psab_antma : 766.0) Photosystem I P700 chlorophyll a apoprotein A2 (PsaB) (PSI-B) - Antirrhinum majus (Garden snapdragon) & (atcg00340 : 760.0) Encodes the D1 subunit of photosystem I and II reaction centers.; PSAB; FUNCTIONS IN: chlorophyll binding; INVOLVED IN: photosynthesis, light harvesting in photosystem II, photosynthesis, light harvesting in photosystem I; LOCATED IN: in 7 compon…	T
'1.1.2.2'	'PS.lightreaction.photosystem I.PSI polypeptide subunits'	'evm.model.scaffold10086.1'	'(at1g08380 : 177.0) Encodes subunit O of photosystem I.; photosystem I subunit O (PSAO); FUNCTIONS IN: molecular_function unknown; INVOLVED IN: response to salt stress, photosynthesis, light harvesting in photosystem I; LOCATED IN: thylakoid, photosystem I, chloroplast; EXPRESSED IN: 21 plant structures; EXPRESSED DURING: 13 growth stages; CONTAINS InterPro DOMAIN/s: Photosystem I PsaO (InterPro…	T
'1.1.2.2'	'PS.lightreaction.photosystem I.PSI polypeptide subunits'	'evm.model.scaffold1397.3'	'(q41228|psaea_nicsy : 144.0) Photosystem I reaction center subunit IV A, chloroplast precursor (PSI-E A) [Contains: Photosystem I reaction center subunit IV A isoform 2] - Nicotiana sylvestris (Wood tobacco) & (at2g20260 : 123.0) Encodes subunit E of photosystem I.; photosystem I subunit E-2 (PSAE-2); FUNCTIONS IN: catalytic activity; INVOLVED IN: photosynthesis; LOCATED IN: thylakoid, chloropla…	T
'1.1.2.2'	'PS.lightreaction.photosystem I.PSI polypeptide subunits'	'evm.model.scaffold1888.10'	'(p12353|psad_spiol : 278.0) Photosystem I reaction center subunit II, chloroplast precursor (Photosystem I 20 kDa subunit) (PSI-D) - Spinacia oleracea (Spinach) & (at4g02770 : 275.0) Encodes a protein predicted by sequence similarity with spinach PsaD to be photosystem I reaction center subunit II (PsaD1); photosystem I subunit D-1 (PSAD-1); FUNCTIONS IN: molecular_function unknown; INVOLVED IN:…	T
'1.1.2.2'	'PS.lightreaction.photosystem I.PSI polypeptide subunits'	'evm.model.scaffold258.2'	'(ipr001280 : 1500.0) Photosystem I PsaA/PsaB & (q33332|psab_antma : 1480.0) Photosystem I P700 chlorophyll a apoprotein A2 (PsaB) (PSI-B) - Antirrhinum majus (Garden snapdragon) & (atcg00340 : 1470.0) Encodes the D1 subunit of photosystem I and II reaction centers.; PSAB; FUNCTIONS IN: chlorophyll binding; INVOLVED IN: photosynthesis, light harvesting in photosystem II, photosynthesis, light har…	T
'1.1.2.2'	'PS.lightreaction.photosystem I.PSI polypeptide subunits'	'evm.model.scaffold3177.11'	'(ipr001280 : 1500.0) Photosystem I PsaA/PsaB & (p06405|psaa_tobac : 1224.0) Photosystem I P700 chlorophyll a apoprotein A1 (PsaA) (PSI-A) - Nicotiana tabacum (Common tobacco) & (atcg00350 : 1214.0) Encodes psaA protein comprising the reaction center for photosystem I along with psaB protein; hydrophobic protein encoded by the chloroplast genome.; PSAA; FUNCTIONS IN: chlorophyll binding; INVOLVED…	T
'1.1.2.2'	'PS.lightreaction.photosystem I.PSI polypeptide subunits'	'evm.model.scaffold3405.2'	'(at4g12800 : 322.0) Encodes subunit L of photosystem I reaction center.; photosystem I subunit l (PSAL); FUNCTIONS IN: molecular_function unknown; INVOLVED IN: photosynthesis, light reaction, photosynthesis; LOCATED IN: in 7 components; EXPRESSED IN: 24 plant structures; EXPRESSED DURING: 14 growth stages; CONTAINS InterPro DOMAIN/s: Photosystem I reaction centre, subunit XI PsaL (InterPro:IPR00…	T
'1.1.2.2'	'PS.lightreaction.photosystem I.PSI polypeptide subunits'	'evm.model.scaffold3441.6'	'(p12354|psae_spiol : 120.0) Photosystem I reaction center subunit IV, chloroplast precursor (PSI-E) - Spinacia oleracea (Spinach) & (at4g28750 : 117.0) mutant has Decreased effective quantum yield of photosystem II; Pale green plants; Reduced growth rate; Subunit E of Photosystem I; PSA E1 KNOCKOUT (PSAE-1); FUNCTIONS IN: catalytic activity; INVOLVED IN: response to salt stress; LOCATED IN: in 6…	T
'1.1.2.2'	'PS.lightreaction.photosystem I.PSI polypeptide subunits'	'evm.model.scaffold6323.7'	'(at2g46820 : 105.0) Encodes the P subunit of Photosystem I. About 25% of the TMP14 pool appeared to be phosphorylated, and this ratio is not affected by light. Contains seven phosphorylation sites on threonine residue and chloroplast targeting signal. Located in the proximity of PSI-L, -H and -O subunits.; photosystem I P subunit (PSI-P); FUNCTIONS IN: DNA binding; INVOLVED IN: photosynthetic el…	T
'1.1.2.2'	'PS.lightreaction.photosystem I.PSI polypeptide subunits'	'evm.model.scaffold7780.11'	'(p12357|psag_spiol : 207.0) Photosystem I reaction center subunit V, chloroplast precursor (PSI-G) (Photosystem I 9 kDa protein) - Spinacia oleracea (Spinach) & (at1g55670 : 197.0) Encodes subunit G of photosystem I, an 11-kDa membrane protein that plays an important role in electron transport between plastocyanin and PSI and is involved in the stability of the PSI complex. PSI-G subunit is boun…	T
'1.1.2.2'	'PS.lightreaction.photosystem I.PSI polypeptide subunits'	'evm.model.scaffold7941.8'	'(q68s06|psaa_pangi : 775.0) Photosystem I P700 chlorophyll a apoprotein A1 (PsaA) (PSI-A) - Panax ginseng (Korean ginseng) & (atcg00350 : 767.0) Encodes psaA protein comprising the reaction center for photosystem I along with psaB protein; hydrophobic protein encoded by the chloroplast genome.; PSAA; FUNCTIONS IN: chlorophyll binding; INVOLVED IN: photosynthesis; LOCATED IN: in 6 components; EXP…	T
'1.1.2.2'	'PS.lightreaction.photosystem I.PSI polypeptide subunits'	'evm.model.scaffold920.2'	'(p22179|psah_spiol : 211.0) Photosystem I reaction center subunit VI, chloroplast precursor (PSI-H) (Light-harvesting complex I 11 kDa protein) - Spinacia oleracea (Spinach) & (at1g52230 : 202.0) photosystem I subunit H2 (PSAH2); FUNCTIONS IN: molecular_function unknown; INVOLVED IN: photosynthesis; LOCATED IN: in 6 components; EXPRESSED IN: 21 plant structures; EXPRESSED DURING: 13 growth stage…	T
'1.1.2.2'	'PS.lightreaction.photosystem I.PSI polypeptide subunits'	'evm.model.scaffold9274.3'	'(at2g46820 : 145.0) Encodes the P subunit of Photosystem I. About 25% of the TMP14 pool appeared to be phosphorylated, and this ratio is not affected by light. Contains seven phosphorylation sites on threonine residue and chloroplast targeting signal. Located in the proximity of PSI-L, -H and -O subunits.; photosystem I P subunit (PSI-P); FUNCTIONS IN: DNA binding; INVOLVED IN: photosynthetic el…	T
'1.1.2.2'	'PS.lightreaction.photosystem I.PSI polypeptide subunits'	'evm.model.scaffold9894.5'	'(p22179|psah_spiol : 201.0) Photosystem I reaction center subunit VI, chloroplast precursor (PSI-H) (Light-harvesting complex I 11 kDa protein) - Spinacia oleracea (Spinach) & (at1g52230 : 192.0) photosystem I subunit H2 (PSAH2); FUNCTIONS IN: molecular_function unknown; INVOLVED IN: photosynthesis; LOCATED IN: in 6 components; EXPRESSED IN: 21 plant structures; EXPRESSED DURING: 13 growth stage…	T
'1.1.2.2'	'PS.lightreaction.photosystem I.PSI polypeptide subunits'	'evm.model.scaffold9901.3'	'(at5g64040 : 187.0) Encodes the only subunit of photosystem I located entirely in the thylakoid lumen. May be involved in the interaction between plastocyanin and the photosystem I complex.; PSAN; FUNCTIONS IN: calmodulin binding; INVOLVED IN: photosynthetic electron transport in photosystem I; LOCATED IN: chloroplast thylakoid membrane, photosystem I, chloroplast thylakoid lumen, chloroplast, c…	T
'1.1.2.3'	'PS.lightreaction.photosystem I.biogenesis'	''	''
'1.1.3'	'PS.lightreaction.cytochrome b6/f'	'evm.model.scaffold157.6'	'(p30361|ucria_tobac : 305.0) Cytochrome b6-f complex iron-sulfur subunit 1, chloroplast precursor (EC 1.10.99.1) (Rieske iron-sulfur protein 1) (Plastohydroquinone:plastocyanin oxidoreductase iron-sulfur protein 1) (ISP 1) (RISP 1) - Nicotiana tabacum (Common toba & (loc_os07g37030.1 : 285.0) no description available & (at4g03280 : 282.0) Encodes the Rieske FeS center of cytochrome b6f complex. …	T
'1.1.3'	'PS.lightreaction.cytochrome b6/f'	'evm.model.scaffold373.14'	'(at2g26500 : 114.0) cytochrome b6f complex subunit (petM), putative; Has 37 Blast hits to 37 proteins in 10 species: Archae - 0; Bacteria - 0; Metazoa - 0; Fungi - 0; Plants - 37; Viruses - 0; Other Eukaryotes - 0 (source: NCBI BLink). & (loc_os03g55720.1 : 112.0) no description available & (reliability: 228.0) & (original description: gene=EVM%20prediction%20scaffold373.14)'	T
'1.1.3'	'PS.lightreaction.cytochrome b6/f'	'evm.model.scaffold6558.4'	'(at5g36120 : 182.0) "cofactor assembly, complex C (B6F)" (CCB3); FUNCTIONS IN: molecular_function unknown; INVOLVED IN: cytochrome b6f complex assembly; LOCATED IN: chloroplast thylakoid membrane, chloroplast; CONTAINS InterPro DOMAIN/s: Protein of unknown function YGGT (InterPro:IPR003425); Has 30201 Blast hits to 17322 proteins in 780 species: Archae - 12; Bacteria - 1396; Metazoa - 17338; Fun…	T
'1.1.3.1'	'PS.lightreaction.cytochrome b6/f.iron sulfur subunit'	''	''
'1.1.3.2'	'PS.lightreaction.cytochrome b6/f.subunit 4 (PETD)'	''	''
'1.1.3.3'	'PS.lightreaction.cytochrome b6/f.cytochrome b6 (CYB6)'	''	''
'1.1.3.4'	'PS.lightreaction.cytochrome b6/f.apocytochrome f (CYF)'	'evm.model.scaffold7169.1'	'(p06449|cyf_tobac : 535.0) Apocytochrome f precursor - Nicotiana tabacum (Common tobacco) & (loc_os10g21290.1 : 515.0) no description available & (atcg00540 : 509.0) Encodes cytochrome f apoprotein; involved in photosynthetic electron transport chain; encoded by the chloroplast genome and is transcriptionally repressed by a nuclear gene HCF2.; photosynthetic electron transfer A (PETA); FUNCTIONS…	T
'1.1.3.4'	'PS.lightreaction.cytochrome b6/f.apocytochrome f (CYF)'	'evm.model.scaffold8500.23'	'(p06449|cyf_tobac : 535.0) Apocytochrome f precursor - Nicotiana tabacum (Common tobacco) & (loc_os10g21290.1 : 515.0) no description available & (atcg00540 : 509.0) Encodes cytochrome f apoprotein; involved in photosynthetic electron transport chain; encoded by the chloroplast genome and is transcriptionally repressed by a nuclear gene HCF2.; photosynthetic electron transfer A (PETA); FUNCTIONS…	T
'1.1.3.5'	'PS.lightreaction.cytochrome b6/f.biogenesis'	''	''
'1.1.4'	'PS.lightreaction.ATP synthase'	'evm.model.scaffold6808.11'	'(at2g31040 : 373.0) ATP synthase protein I -related; LOCATED IN: chloroplast; EXPRESSED IN: 22 plant structures; EXPRESSED DURING: 13 growth stages; Has 182 Blast hits to 182 proteins in 74 species: Archae - 0; Bacteria - 104; Metazoa - 0; Fungi - 0; Plants - 50; Viruses - 2; Other Eukaryotes - 26 (source: NCBI BLink). & (loc_os01g48300.4 : 301.0) no description available & (chl4|511649 : 88.2) …	T
'1.1.4'	'PS.lightreaction.ATP synthase'	'evm.model.scaffold6808.11.1'	'(at2g31040 : 270.0) ATP synthase protein I -related; LOCATED IN: chloroplast; EXPRESSED IN: 22 plant structures; EXPRESSED DURING: 13 growth stages; Has 182 Blast hits to 182 proteins in 74 species: Archae - 0; Bacteria - 104; Metazoa - 0; Fungi - 0; Plants - 50; Viruses - 2; Other Eukaryotes - 26 (source: NCBI BLink). & (loc_os01g48300.4 : 227.0) no description available & (chl4|511649 : 82.8) …	T
'1.1.4'	'PS.lightreaction.ATP synthase'	'evm.model.scaffold6808.11.1.1'	'(at2g31040 : 239.0) ATP synthase protein I -related; LOCATED IN: chloroplast; EXPRESSED IN: 22 plant structures; EXPRESSED DURING: 13 growth stages; Has 182 Blast hits to 182 proteins in 74 species: Archae - 0; Bacteria - 104; Metazoa - 0; Fungi - 0; Plants - 50; Viruses - 2; Other Eukaryotes - 26 (source: NCBI BLink). & (loc_os01g48300.4 : 212.0) no description available & (reliability: 478.0) …	T
'1.1.4.1'	'PS.lightreaction.ATP synthase.alpha subunit'	'evm.model.scaffold12665.1'	'(q27s65|atpa_soltu : 902.0) ATP synthase subunit alpha (EC 3.6.3.14) (ATPase subunit alpha) (ATP synthase F1 sector subunit alpha) - Solanum tuberosum (Potato) & (atcg00120 : 885.0) Encodes the ATPase alpha subunit, which is a subunit of ATP synthase and part of the CF1 portion which catalyzes the conversion of ADP to ATP using the proton motive force. This complex is located in the thylakoid me…	T
'1.1.4.1'	'PS.lightreaction.ATP synthase.alpha subunit'	'evm.model.scaffold12763.31'	'(q27s65|atpa_soltu : 838.0) ATP synthase subunit alpha (EC 3.6.3.14) (ATPase subunit alpha) (ATP synthase F1 sector subunit alpha) - Solanum tuberosum (Potato) & (atcg00120 : 822.0) Encodes the ATPase alpha subunit, which is a subunit of ATP synthase and part of the CF1 portion which catalyzes the conversion of ADP to ATP using the proton motive force. This complex is located in the thylakoid me…	T
'1.1.4.2'	'PS.lightreaction.ATP synthase.beta subunit'	''	''
'1.1.4.3'	'PS.lightreaction.ATP synthase.epsilon chain'	''	''
'1.1.4.4'	'PS.lightreaction.ATP synthase.gamma chain'	'evm.model.scaffold12338.1'	'(at1g15700 : 387.0) One of two genes that encode the gamma subunit of Arabidopsis chloroplast ATP synthase. It is thought to be involved in the regulation of the ATP synthase activity.; ATPC2; FUNCTIONS IN: enzyme regulator activity; INVOLVED IN: ATP synthesis coupled proton transport; LOCATED IN: chloroplast ATP synthase complex, chloroplast; EXPRESSED IN: 22 plant structures; EXPRESSED DURING:…	T
'1.1.4.4'	'PS.lightreaction.ATP synthase.gamma chain'	'evm.model.scaffold2943.4'	'(p29790|atpg_tobac : 481.0) ATP synthase gamma chain, chloroplast precursor (EC 3.6.3.14) - Nicotiana tabacum (Common tobacco) & (at4g04640 : 461.0) One of two genes (with ATPC2) encoding the gamma subunit of Arabidopsis chloroplast ATP synthase.; ATPC1; FUNCTIONS IN: enzyme regulator activity; INVOLVED IN: photosynthetic electron transport in photosystem II, ATP synthesis coupled proton transpo…	T
'1.1.4.5'	'PS.lightreaction.ATP synthase.subunit C'	''	''
'1.1.4.6'	'PS.lightreaction.ATP synthase.chloroplastic subunit a'	''	''
'1.1.4.7'	'PS.lightreaction.ATP synthase.delta chain'	'evm.model.scaffold2291.46'	'(p32980|atpd_tobac : 232.0) ATP synthase delta chain, chloroplast precursor (EC 3.6.3.14) - Nicotiana tabacum (Common tobacco) & (at4g09650 : 201.0) Encodes the chloroplast ATPase delta-subunit.; ATP synthase delta-subunit gene (ATPD); FUNCTIONS IN: hydrogen ion transporting ATP synthase activity, rotational mechanism; INVOLVED IN: response to cold, defense response to bacterium, photosynthetic …	T
'1.1.4.7'	'PS.lightreaction.ATP synthase.delta chain'	'evm.model.scaffold376.13'	'(p32980|atpd_tobac : 264.0) ATP synthase delta chain, chloroplast precursor (EC 3.6.3.14) - Nicotiana tabacum (Common tobacco) & (at4g09650 : 229.0) Encodes the chloroplast ATPase delta-subunit.; ATP synthase delta-subunit gene (ATPD); FUNCTIONS IN: hydrogen ion transporting ATP synthase activity, rotational mechanism; INVOLVED IN: response to cold, defense response to bacterium, photosynthetic …	T
'1.1.4.8'	'PS.lightreaction.ATP synthase.subunit B (ATPF)'	''	''
'1.1.4.9'	'PS.lightreaction.ATP synthase.subunit B_ (ATPX)'	''	''
'1.1.5'	'PS.lightreaction.other electron carrier (ox/red)'	''	''
'1.1.5.1'	'PS.lightreaction.other electron carrier (ox/red).plastocyanin'	'evm.model.scaffold1269.25'	'(p00290|plas_lacsa : 168.0) Plastocyanin - Lactuca sativa (Garden lettuce) & (at1g20340 : 162.0) recombination and DNA-damage resistance protein (DRT112) One of two Arabidopsis plastocyanin genes. Predominant form, expressed 10x higher than PETE1. PETE2 is thought to be post-transcriptionally regulated via copper accumulation and is involved in copper homeostasis.; DNA-DAMAGE-REPAIR/TOLERATION P…	T
'1.1.5.2'	'PS.lightreaction.other electron carrier (ox/red).ferredoxin'	'evm.model.c204833.1'	'(q9zts2|fer_capan : 155.0) Ferredoxin, chloroplast precursor (PFLP) - Capsicum annuum (Bell pepper) & (at1g60950 : 145.0) encodes a major leaf ferredoxin; FED A; FUNCTIONS IN: electron carrier activity, iron-sulfur cluster binding, 2 iron, 2 sulfur cluster binding; INVOLVED IN: photosynthetic electron transport chain, response to light stimulus; LOCATED IN: chloroplast stroma, chloroplast; EXPRE…	T
'1.1.5.2'	'PS.lightreaction.other electron carrier (ox/red).ferredoxin'	'evm.model.scaffold10737.5_evm.model.scaffold10737.6'	'(at4g32590 : 181.0) 2Fe-2S ferredoxin-like superfamily protein; FUNCTIONS IN: electron carrier activity, iron-sulfur cluster binding; LOCATED IN: chloroplast; EXPRESSED IN: 21 plant structures; EXPRESSED DURING: 15 growth stages; CONTAINS InterPro DOMAIN/s: Ferredoxin (InterPro:IPR001041); BEST Arabidopsis thaliana protein match is: NDH-dependent cyclic electron flow 1 (TAIR:AT3G16250.1); Has 35…	T
'1.1.5.2'	'PS.lightreaction.other electron carrier (ox/red).ferredoxin'	'evm.model.scaffold10737.5_evm.model.scaffold10737.6.1'	'(at4g32590 : 181.0) 2Fe-2S ferredoxin-like superfamily protein; FUNCTIONS IN: electron carrier activity, iron-sulfur cluster binding; LOCATED IN: chloroplast; EXPRESSED IN: 21 plant structures; EXPRESSED DURING: 15 growth stages; CONTAINS InterPro DOMAIN/s: Ferredoxin (InterPro:IPR001041); BEST Arabidopsis thaliana protein match is: NDH-dependent cyclic electron flow 1 (TAIR:AT3G16250.1); Has 35…	T
'1.1.5.2'	'PS.lightreaction.other electron carrier (ox/red).ferredoxin'	'evm.model.scaffold10737.5_evm.model.scaffold10737.6.3'	'(at4g32590 : 181.0) 2Fe-2S ferredoxin-like superfamily protein; FUNCTIONS IN: electron carrier activity, iron-sulfur cluster binding; LOCATED IN: chloroplast; EXPRESSED IN: 21 plant structures; EXPRESSED DURING: 15 growth stages; CONTAINS InterPro DOMAIN/s: Ferredoxin (InterPro:IPR001041); BEST Arabidopsis thaliana protein match is: NDH-dependent cyclic electron flow 1 (TAIR:AT3G16250.1); Has 35…	T
'1.1.5.2'	'PS.lightreaction.other electron carrier (ox/red).ferredoxin'	'evm.model.scaffold10737.5_evm.model.scaffold10737.6.2'	'(at4g32590 : 181.0) 2Fe-2S ferredoxin-like superfamily protein; FUNCTIONS IN: electron carrier activity, iron-sulfur cluster binding; LOCATED IN: chloroplast; EXPRESSED IN: 21 plant structures; EXPRESSED DURING: 15 growth stages; CONTAINS InterPro DOMAIN/s: Ferredoxin (InterPro:IPR001041); BEST Arabidopsis thaliana protein match is: NDH-dependent cyclic electron flow 1 (TAIR:AT3G16250.1); Has 35…	T
'1.1.5.2'	'PS.lightreaction.other electron carrier (ox/red).ferredoxin'	'evm.model.scaffold1698.34'	'(q9zts2|fer_capan : 155.0) Ferredoxin, chloroplast precursor (PFLP) - Capsicum annuum (Bell pepper) & (at1g60950 : 145.0) encodes a major leaf ferredoxin; FED A; FUNCTIONS IN: electron carrier activity, iron-sulfur cluster binding, 2 iron, 2 sulfur cluster binding; INVOLVED IN: photosynthetic electron transport chain, response to light stimulus; LOCATED IN: chloroplast stroma, chloroplast; EXPRE…	T
'1.1.5.2'	'PS.lightreaction.other electron carrier (ox/red).ferredoxin'	'evm.model.scaffold4200.7'	'(at1g02180 : 227.0) ferredoxin-related; FUNCTIONS IN: molecular_function unknown; INVOLVED IN: biological_process unknown; LOCATED IN: endomembrane system; EXPRESSED IN: 23 plant structures; EXPRESSED DURING: 15 growth stages; Has 54 Blast hits to 54 proteins in 11 species: Archae - 0; Bacteria - 0; Metazoa - 0; Fungi - 0; Plants - 54; Viruses - 0; Other Eukaryotes - 0 (source: NCBI BLink). & (l…	T
'1.1.5.2'	'PS.lightreaction.other electron carrier (ox/red).ferredoxin'	'evm.model.scaffold8805.2.1'	'(at5g07950 : 217.0) unknown protein; FUNCTIONS IN: molecular_function unknown; INVOLVED IN: biological_process unknown; LOCATED IN: chloroplast; EXPRESSED IN: 20 plant structures; EXPRESSED DURING: 9 growth stages; Has 30201 Blast hits to 17322 proteins in 780 species: Archae - 12; Bacteria - 1396; Metazoa - 17338; Fungi - 3422; Plants - 5037; Viruses - 0; Other Eukaryotes - 2996 (source: NCBI B…	T
'1.1.5.2'	'PS.lightreaction.other electron carrier (ox/red).ferredoxin'	'evm.model.scaffold8805.2.1.1'	'(at5g07950 : 161.0) unknown protein; FUNCTIONS IN: molecular_function unknown; INVOLVED IN: biological_process unknown; LOCATED IN: chloroplast; EXPRESSED IN: 20 plant structures; EXPRESSED DURING: 9 growth stages; Has 30201 Blast hits to 17322 proteins in 780 species: Archae - 12; Bacteria - 1396; Metazoa - 17338; Fungi - 3422; Plants - 5037; Viruses - 0; Other Eukaryotes - 2996 (source: NCBI B…	T
'1.1.5.2'	'PS.lightreaction.other electron carrier (ox/red).ferredoxin'	'evm.model.scaffold8805.2'	'(at5g07950 : 253.0) unknown protein; FUNCTIONS IN: molecular_function unknown; INVOLVED IN: biological_process unknown; LOCATED IN: chloroplast; EXPRESSED IN: 20 plant structures; EXPRESSED DURING: 9 growth stages; Has 30201 Blast hits to 17322 proteins in 780 species: Archae - 12; Bacteria - 1396; Metazoa - 17338; Fungi - 3422; Plants - 5037; Viruses - 0; Other Eukaryotes - 2996 (source: NCBI B…	T
'1.1.5.2'	'PS.lightreaction.other electron carrier (ox/red).ferredoxin'	'evm.model.scaffold8844.2'	'(loc_os01g64120.1 : 173.0) no description available & (p27788|fer3_maize : 168.0) Ferredoxin-3, chloroplast precursor (Ferredoxin III) (Fd III) - Zea mays (Maize) & (at2g27510 : 160.0) ferredoxin 3 (FD3); FUNCTIONS IN: electron carrier activity, iron-sulfur cluster binding, 2 iron, 2 sulfur cluster binding; INVOLVED IN: electron transport chain; LOCATED IN: chloroplast; EXPRESSED IN: 22 plant st…	T
'1.1.5.3'	'PS.lightreaction.other electron carrier (ox/red).ferredoxin reductase'	'evm.model.scaffold386.3'	'(at4g32360 : 618.0) Pyridine nucleotide-disulphide oxidoreductase family protein; FUNCTIONS IN: electron carrier activity, binding, catalytic activity; INVOLVED IN: metabolic process; LOCATED IN: plasma membrane; EXPRESSED IN: 22 plant structures; EXPRESSED DURING: 13 growth stages; CONTAINS InterPro DOMAIN/s: FAD-dependent pyridine nucleotide-disulphide oxidoreductase (InterPro:IPR013027), Adre…	T
'1.1.5.3'	'PS.lightreaction.other electron carrier (ox/red).ferredoxin reductase'	'evm.model.scaffold386.3.1'	'(at4g32360 : 587.0) Pyridine nucleotide-disulphide oxidoreductase family protein; FUNCTIONS IN: electron carrier activity, binding, catalytic activity; INVOLVED IN: metabolic process; LOCATED IN: plasma membrane; EXPRESSED IN: 22 plant structures; EXPRESSED DURING: 13 growth stages; CONTAINS InterPro DOMAIN/s: FAD-dependent pyridine nucleotide-disulphide oxidoreductase (InterPro:IPR013027), Adre…	T
'1.1.5.3'	'PS.lightreaction.other electron carrier (ox/red).ferredoxin reductase'	'evm.model.scaffold6276.14'	'(o04977|fenr1_tobac : 552.0) Ferredoxin--NADP reductase, leaf-type isozyme, chloroplast precursor (EC 1.18.1.2) (FNR) - Nicotiana tabacum (Common tobacco) & (at5g66190 : 537.0) Encodes a leaf-type ferredoxin:NADP(H) oxidoreductase. It is present in both chloroplast stroma and thylakoid membranes but is more abundant in the thylakoid. The affinity of this enzyme for ferredoxin is slightly, but si…	T
'1.1.5.3'	'PS.lightreaction.other electron carrier (ox/red).ferredoxin reductase'	'evm.model.scaffold6276.15'	'(p10933|fenr1_pea : 605.0) Ferredoxin--NADP reductase, leaf isozyme, chloroplast precursor (EC 1.18.1.2) (FNR) - Pisum sativum (Garden pea) & (at5g66190 : 584.0) Encodes a leaf-type ferredoxin:NADP(H) oxidoreductase. It is present in both chloroplast stroma and thylakoid membranes but is more abundant in the thylakoid. The affinity of this enzyme for ferredoxin is slightly, but significantly, hi…	T
'1.1.5.4'	'PS.lightreaction.other electron carrier (ox/red).ferredoxin oxireductase'	'evm.model.scaffold10514.3'	'(loc_os01g72090.1 : 366.0) no description available & (at3g09150 : 360.0) Required for biosynthesis of the tetrapyrrole phytochrome chromophore phytochromobilin. Encodes phytochromobilin synthase, a ferredoxin-dependent biliverdin reductase. It is necessary for coupling the expression of some nuclear genes to the functional state of the chloroplast.; ELONGATED HYPOCOTYL 2 (HY2); CONTAINS InterPr…	T
'1.1.5.4'	'PS.lightreaction.other electron carrier (ox/red).ferredoxin oxireductase'	'evm.model.scaffold10514.3.3'	'(loc_os01g72090.1 : 311.0) no description available & (at3g09150 : 296.0) Required for biosynthesis of the tetrapyrrole phytochrome chromophore phytochromobilin. Encodes phytochromobilin synthase, a ferredoxin-dependent biliverdin reductase. It is necessary for coupling the expression of some nuclear genes to the functional state of the chloroplast.; ELONGATED HYPOCOTYL 2 (HY2); CONTAINS InterPr…	T
'1.1.5.4'	'PS.lightreaction.other electron carrier (ox/red).ferredoxin oxireductase'	'evm.model.scaffold10514.3.1'	'(loc_os01g72090.1 : 340.0) no description available & (at3g09150 : 332.0) Required for biosynthesis of the tetrapyrrole phytochrome chromophore phytochromobilin. Encodes phytochromobilin synthase, a ferredoxin-dependent biliverdin reductase. It is necessary for coupling the expression of some nuclear genes to the functional state of the chloroplast.; ELONGATED HYPOCOTYL 2 (HY2); CONTAINS InterPr…	T
'1.1.5.4'	'PS.lightreaction.other electron carrier (ox/red).ferredoxin oxireductase'	'evm.model.scaffold10514.3.2'	'(loc_os01g72090.1 : 234.0) no description available & (at3g09150 : 220.0) Required for biosynthesis of the tetrapyrrole phytochrome chromophore phytochromobilin. Encodes phytochromobilin synthase, a ferredoxin-dependent biliverdin reductase. It is necessary for coupling the expression of some nuclear genes to the functional state of the chloroplast.; ELONGATED HYPOCOTYL 2 (HY2); CONTAINS InterPr…	T
'1.1.5.4'	'PS.lightreaction.other electron carrier (ox/red).ferredoxin oxireductase'	'evm.model.scaffold5589.22'	'(at1g15140 : 330.0) FAD/NAD(P)-binding oxidoreductase; FUNCTIONS IN: oxidoreductase activity, copper ion binding; INVOLVED IN: oxidation reduction; LOCATED IN: thylakoid, chloroplast; EXPRESSED IN: 23 plant structures; EXPRESSED DURING: 15 growth stages; CONTAINS InterPro DOMAIN/s: Oxidoreductase FAD/NAD(P)-binding (InterPro:IPR001433), Ferredoxin reductase-type FAD-binding domain (InterPro:IPR0…	T
'1.1.5.4'	'PS.lightreaction.other electron carrier (ox/red).ferredoxin oxireductase'	'evm.model.scaffold5834.17'	'(at1g15140 : 152.0) FAD/NAD(P)-binding oxidoreductase; FUNCTIONS IN: oxidoreductase activity, copper ion binding; INVOLVED IN: oxidation reduction; LOCATED IN: thylakoid, chloroplast; EXPRESSED IN: 23 plant structures; EXPRESSED DURING: 15 growth stages; CONTAINS InterPro DOMAIN/s: Oxidoreductase FAD/NAD(P)-binding (InterPro:IPR001433), Ferredoxin reductase-type FAD-binding domain (InterPro:IPR0…	T
'1.1.6'	'PS.lightreaction.NADH DH'	'evm.model.c221305.5'	'(at1g70760 : 164.0) a subunit of the chloroplast NAD(P)H dehydrogenase complex, involved in PSI cyclic electron transport. Located on the thylakoid membrane. Mutant has impaired NAD(P)H dehydrogenase activity.; CHLORORESPIRATORY REDUCTION 23 (CRR23); FUNCTIONS IN: oxidoreductase activity, acting on NADH or NADPH, quinone or similar compound as acceptor; INVOLVED IN: photosynthetic electron trans…	T
'1.1.6'	'PS.lightreaction.NADH DH'	'evm.model.scaffold10346.4'	'(loc_os01g66000.1 : 257.0) no description available & (at5g58260 : 246.0) Encodes subunit NDH-N of NAD(P)H:plastoquinone dehydrogenase complex (Ndh complex) present in the thylakoid membrane of chloroplasts. This subunit is thought to be required for Ndh complex assembly.; oxidoreductases, acting on NADH or NADPH, quinone or similar compound as acceptor; FUNCTIONS IN: oxidoreductase activity, ac…	T
'1.1.6'	'PS.lightreaction.NADH DH'	'evm.model.scaffold10346.4.1'	'(loc_os01g66000.1 : 213.0) no description available & (at5g58260 : 206.0) Encodes subunit NDH-N of NAD(P)H:plastoquinone dehydrogenase complex (Ndh complex) present in the thylakoid membrane of chloroplasts. This subunit is thought to be required for Ndh complex assembly.; oxidoreductases, acting on NADH or NADPH, quinone or similar compound as acceptor; FUNCTIONS IN: oxidoreductase activity, ac…	T
'1.1.6'	'PS.lightreaction.NADH DH'	'evm.model.scaffold2576.7'	'(at4g37925 : 243.0) Encodes subunit NDH-M of NAD(P)H:plastoquinone dehydrogenase complex (Ndh complex) present in the thylakoid membrane of chloroplasts. This subunit is thought to be required for Ndh complex assembly.; subunit NDH-M of NAD(P)H:plastoquinone dehydrogenase complex (NDH-M); FUNCTIONS IN: oxidoreductase activity, acting on NADH or NADPH, quinone or similar compound as acceptor; INV…	T
'1.1.6'	'PS.lightreaction.NADH DH'	'evm.model.scaffold4489.1'	'(loc_os01g66000.1 : 144.0) no description available & (at5g58260 : 138.0) Encodes subunit NDH-N of NAD(P)H:plastoquinone dehydrogenase complex (Ndh complex) present in the thylakoid membrane of chloroplasts. This subunit is thought to be required for Ndh complex assembly.; oxidoreductases, acting on NADH or NADPH, quinone or similar compound as acceptor; FUNCTIONS IN: oxidoreductase activity, ac…	T
'1.1.6'	'PS.lightreaction.NADH DH'	'evm.model.scaffold9778.3'	'(at4g37920 : 325.0) unknown protein; FUNCTIONS IN: molecular_function unknown; INVOLVED IN: biological_process unknown; LOCATED IN: chloroplast thylakoid membrane, chloroplast, chloroplast envelope; BEST Arabidopsis thaliana protein match is: unknown protein (TAIR:AT1G36320.1); Has 123 Blast hits to 120 proteins in 40 species: Archae - 2; Bacteria - 11; Metazoa - 8; Fungi - 0; Plants - 85; Virus…	T
'1.1.30'	'PS.lightreaction.state transition'	'evm.model.c222331.12'	'(at4g01330 : 290.0) Protein kinase superfamily protein; FUNCTIONS IN: protein serine/threonine kinase activity, protein kinase activity, kinase activity, ATP binding; INVOLVED IN: protein amino acid phosphorylation; EXPRESSED IN: 22 plant structures; EXPRESSED DURING: 13 growth stages; CONTAINS InterPro DOMAIN/s: Protein kinase, ATP binding site (InterPro:IPR017441), Protein kinase, catalytic do…	T
'1.1.30'	'PS.lightreaction.state transition'	'evm.model.scaffold10151.3'	'(at4g02630 : 550.0) Protein kinase superfamily protein; FUNCTIONS IN: protein serine/threonine kinase activity, protein kinase activity, kinase activity, ATP binding; INVOLVED IN: protein amino acid phosphorylation; LOCATED IN: plasma membrane; EXPRESSED IN: 22 plant structures; EXPRESSED DURING: 13 growth stages; CONTAINS InterPro DOMAIN/s: Protein kinase, ATP binding site (InterPro:IPR017441),…	T
'1.1.30'	'PS.lightreaction.state transition'	'evm.model.scaffold11106.1'	'(at1g68830 : 844.0) STN7 protein kinase; required for state transitions, phosphorylation of the major antenna complex (LHCII) between PSII and PSI, and light adaptation; STT7 homolog STN7 (STN7); FUNCTIONS IN: protein kinase activity, kinase activity; INVOLVED IN: regulation of photosynthesis, light reaction, circadian rhythm; LOCATED IN: chloroplast; EXPRESSED IN: 25 plant structures; EXPRESSED…	T
'1.1.30'	'PS.lightreaction.state transition'	'evm.model.scaffold12599.9'	'(at4g02630 : 520.0) Protein kinase superfamily protein; FUNCTIONS IN: protein serine/threonine kinase activity, protein kinase activity, kinase activity, ATP binding; INVOLVED IN: protein amino acid phosphorylation; LOCATED IN: plasma membrane; EXPRESSED IN: 22 plant structures; EXPRESSED DURING: 13 growth stages; CONTAINS InterPro DOMAIN/s: Protein kinase, ATP binding site (InterPro:IPR017441),…	T
'1.1.30'	'PS.lightreaction.state transition'	'evm.model.scaffold3888.5'	'(at1g01540 : 532.0) Protein kinase superfamily protein; FUNCTIONS IN: protein serine/threonine kinase activity, protein kinase activity, kinase activity, ATP binding; INVOLVED IN: protein amino acid phosphorylation; LOCATED IN: plasma membrane; EXPRESSED IN: 23 plant structures; EXPRESSED DURING: 13 growth stages; CONTAINS InterPro DOMAIN/s: Protein kinase, ATP binding site (InterPro:IPR017441),…	T
'1.1.30'	'PS.lightreaction.state transition'	'evm.model.scaffold3888.5.3'	'(at1g01540 : 491.0) Protein kinase superfamily protein; FUNCTIONS IN: protein serine/threonine kinase activity, protein kinase activity, kinase activity, ATP binding; INVOLVED IN: protein amino acid phosphorylation; LOCATED IN: plasma membrane; EXPRESSED IN: 23 plant structures; EXPRESSED DURING: 13 growth stages; CONTAINS InterPro DOMAIN/s: Protein kinase, ATP binding site (InterPro:IPR017441),…	T
'1.1.30'	'PS.lightreaction.state transition'	'evm.model.scaffold3888.5.2.1'	'(at1g01540 : 451.0) Protein kinase superfamily protein; FUNCTIONS IN: protein serine/threonine kinase activity, protein kinase activity, kinase activity, ATP binding; INVOLVED IN: protein amino acid phosphorylation; LOCATED IN: plasma membrane; EXPRESSED IN: 23 plant structures; EXPRESSED DURING: 13 growth stages; CONTAINS InterPro DOMAIN/s: Protein kinase, ATP binding site (InterPro:IPR017441),…	T
'1.1.30'	'PS.lightreaction.state transition'	'evm.model.scaffold3888.5.2'	'(at1g01540 : 532.0) Protein kinase superfamily protein; FUNCTIONS IN: protein serine/threonine kinase activity, protein kinase activity, kinase activity, ATP binding; INVOLVED IN: protein amino acid phosphorylation; LOCATED IN: plasma membrane; EXPRESSED IN: 23 plant structures; EXPRESSED DURING: 13 growth stages; CONTAINS InterPro DOMAIN/s: Protein kinase, ATP binding site (InterPro:IPR017441),…	T
'1.1.30'	'PS.lightreaction.state transition'	'evm.model.scaffold3888.5.1'	'(at1g01540 : 532.0) Protein kinase superfamily protein; FUNCTIONS IN: protein serine/threonine kinase activity, protein kinase activity, kinase activity, ATP binding; INVOLVED IN: protein amino acid phosphorylation; LOCATED IN: plasma membrane; EXPRESSED IN: 23 plant structures; EXPRESSED DURING: 13 growth stages; CONTAINS InterPro DOMAIN/s: Protein kinase, ATP binding site (InterPro:IPR017441),…	T
'1.1.30'	'PS.lightreaction.state transition'	'evm.model.scaffold6439.4'	'(loc_os11g26140.1 : 311.0) no description available & (at1g69730 : 173.0) Wall-associated kinase family protein; FUNCTIONS IN: kinase activity; INVOLVED IN: protein amino acid phosphorylation; LOCATED IN: endomembrane system, integral to membrane; EXPRESSED IN: 18 plant structures; EXPRESSED DURING: 12 growth stages; CONTAINS InterPro DOMAIN/s: Wall-associated kinase (InterPro:IPR013695), EGF-li…	T
'1.1.40'	'PS.lightreaction.cyclic electron flow-chlororespiration'	'evm.model.c212767.1'	'(p12133|ndhh_tobac : 750.0) NAD(P)H-quinone oxidoreductase chain H, chloroplast (EC 1.6.5.-) (NAD(P)H dehydrogenase, chain H) (NADH-plastoquinone oxidoreductase 49 kDa subunit) - Nicotiana tabacum (Common tobacco) & (atcg01110 : 731.0) Encodes the 49KDa plastid NAD(P)H dehydrogenase subunit H protein. Its transcription is regulated by an ndhF-specific plastid sigma factor, SIG4.; NAD(P)H dehydro…	T
'1.1.40'	'PS.lightreaction.cyclic electron flow-chlororespiration'	'evm.model.scaffold1161.12'	'(at4g22890 : 265.0) Encodes PGRL1A, a transmembrane protein present in thylakoids. PGRL1A has a highly homologous isoform PGRL1B encoded by At4g11960. Plants lacking PGRL1 show perturbation of cyclic electron flow, similar to PGR5-deficient plants. PGRL1 and PGR5 interact physically and associate with PSI (photosystem I).; PGR5-LIKE A; FUNCTIONS IN: molecular_function unknown; INVOLVED IN: photo…	T
'1.1.40'	'PS.lightreaction.cyclic electron flow-chlororespiration'	'evm.model.scaffold12738.3'	'(at4g22260 : 437.0) Similar to mitochondrial alternative oxidase. im mutants have a variegated phenotype and fail to differentiate chloroplasts in the majority of their cells under high light intensity continuous illumination. The white tissues of immutans accumulate phytoene, a non-colored C40 carotenoid intermediate. This suggests that immutans controls, either directly or indirectly, the acti…	T
'1.1.40'	'PS.lightreaction.cyclic electron flow-chlororespiration'	'evm.model.scaffold163.3'	'(at1g64770 : 330.0) encodes a novel subunit of the chloroplast NAD(P)H dehydrogenase complex, involved in cyclic electron flow around photosystem I to produce ATP.; NDH-dependent cyclic electron flow 1 (NDF2); BEST Arabidopsis thaliana protein match is: NDH-dependent cyclic electron flow 5 (TAIR:AT1G55370.2). & (loc_os03g06230.1 : 308.0) no description available & (reliability: 660.0) & (origina…	T
'1.1.40'	'PS.lightreaction.cyclic electron flow-chlororespiration'	'evm.model.scaffold6364.1'	'(at4g11960 : 368.0) Encodes PGRL1B, a transmembrane protein present in thylakoids. PGRL1B has a highly homologous isoform PGRL1A encoded by At4g22890. Plants lacking PGRL1 show perturbation of cyclic electron flow, similar to PGR5-deficient plants. PGRL1 and PGR5 interact physically and associate with PSI (photosystem I).; PGR5-like B (PGRL1B); FUNCTIONS IN: molecular_function unknown; INVOLVED …	T
'1.1.40'	'PS.lightreaction.cyclic electron flow-chlororespiration'	'evm.model.scaffold6364.1.1'	'(at4g11960 : 323.0) Encodes PGRL1B, a transmembrane protein present in thylakoids. PGRL1B has a highly homologous isoform PGRL1A encoded by At4g22890. Plants lacking PGRL1 show perturbation of cyclic electron flow, similar to PGR5-deficient plants. PGRL1 and PGR5 interact physically and associate with PSI (photosystem I).; PGR5-like B (PGRL1B); FUNCTIONS IN: molecular_function unknown; INVOLVED …	T
'1.1.50'	'PS.lightreaction.NPQ'	''	''
'1.1.60'	'PS.lightreaction.state transition'	''	''
'1.1.70'	'PS.lightreaction.hydrogenase'	''	''
'1.1.70.1'	'PS.lightreaction.hydrogenase.FeFe-hydrogenase'	''	''
'1.1.70.2'	'PS.lightreaction.hydrogenase.NiFe-hydrogenase'	''	''
'1.1.99'	'PS.lightreaction.unspecified'	''	''
'1.1.99.1'	'PS.lightreaction.unspecified.TEF'	''	''
'1.1.1001'	'PS.lightreaction'	'phytol'	'PS.lightreaction, chlorophyll'	M
'1.1.1002'	'PS.lightreaction.binding proteins.Chlorophyll a'	'chlorophyll a'	'PS.lightreaction, chlorophyll'	M
'1.1.1003'	'PS.lightreaction.binding proteins.Chlorophyll b'	'chlorophyll b'	'PS.lightreaction, chlorophyll'	M
'1.1.1004'	'PS.lightreaction.PS II.PQ'	'decyl-plastoquinone'	'PS.lightreaction'	M
'1.2'	'PS.photorespiration'	'evm.model.c222063.9'	'(at5g47435 : 440.0) encodes one of the two putative formyltetrahydrofolate deformylase. Located in the mitochondrion. Involved in photorespiratory tetrahydrofolate cycle.; formyltetrahydrofolate deformylase, putative; FUNCTIONS IN: hydroxymethyl-, formyl- and related transferase activity, formyltetrahydrofolate deformylase activity; INVOLVED IN: tetrahydrofolate metabolic process, purine ribonuc…	T
'1.2.1'	'PS.photorespiration.phosphoglycolate phosphatase'	'evm.model.scaffold11008.3.1'	'(at5g47760 : 334.0) serine/threonine protein kinase; 2-phosphoglycolate phosphatase 2 (PGLP2); FUNCTIONS IN: protein serine/threonine kinase activity, phosphoglycolate phosphatase activity; INVOLVED IN: metabolic process; LOCATED IN: chloroplast; EXPRESSED IN: 26 plant structures; EXPRESSED DURING: 13 growth stages; CONTAINS InterPro DOMAIN/s: HAD-superfamily hydrolase, subfamily IIA (InterPro:I…	T
'1.2.1'	'PS.photorespiration.phosphoglycolate phosphatase'	'evm.model.scaffold11008.3'	'(at5g47760 : 334.0) serine/threonine protein kinase; 2-phosphoglycolate phosphatase 2 (PGLP2); FUNCTIONS IN: protein serine/threonine kinase activity, phosphoglycolate phosphatase activity; INVOLVED IN: metabolic process; LOCATED IN: chloroplast; EXPRESSED IN: 26 plant structures; EXPRESSED DURING: 13 growth stages; CONTAINS InterPro DOMAIN/s: HAD-superfamily hydrolase, subfamily IIA (InterPro:I…	T
'1.2.1'	'PS.photorespiration.phosphoglycolate phosphatase'	'evm.model.scaffold2945.21'	'(at5g36700 : 469.0) 2-phosphoglycolate phosphatase 1 (PGLP1); FUNCTIONS IN: phosphoglycolate phosphatase activity; INVOLVED IN: metabolic process; EXPRESSED IN: 7 plant structures; CONTAINS InterPro DOMAIN/s: HAD-superfamily hydrolase, subfamily IIA (InterPro:IPR006357), 2-phosphoglycolate phosphatase, eukaryotic (InterPro:IPR006349); BEST Arabidopsis thaliana protein match is: Haloacid dehaloge…	T
'1.2.2'	'PS.photorespiration.glycolate oxydase'	'evm.model.c221665.2'	'(at3g14420 : 563.0) Aldolase-type TIM barrel family protein; FUNCTIONS IN: glycolate oxidase activity; INVOLVED IN: oxidation reduction, metabolic process; LOCATED IN: apoplast, chloroplast, peroxisome, membrane; EXPRESSED IN: cotyledon, guard cell, leaf; EXPRESSED DURING: seedling growth; CONTAINS InterPro DOMAIN/s: Aldolase-type TIM barrel (InterPro:IPR013785), FMN-dependent alpha-hydroxy acid…	T
'1.2.2'	'PS.photorespiration.glycolate oxydase'	'evm.model.scaffold11911.2'	'(at3g14420 : 117.0) Aldolase-type TIM barrel family protein; FUNCTIONS IN: glycolate oxidase activity; INVOLVED IN: oxidation reduction, metabolic process; LOCATED IN: apoplast, chloroplast, peroxisome, membrane; EXPRESSED IN: cotyledon, guard cell, leaf; EXPRESSED DURING: seedling growth; CONTAINS InterPro DOMAIN/s: Aldolase-type TIM barrel (InterPro:IPR013785), FMN-dependent alpha-hydroxy acid…	T
'1.2.2'	'PS.photorespiration.glycolate oxydase'	'evm.model.scaffold8128.2.1'	'(p05414|gox_spiol : 93.6) Peroxisomal (S)-2-hydroxy-acid oxidase (EC 1.1.3.15) (Glycolate oxidase) (GOX) (Short chain alpha-hydroxy acid oxidase) - Spinacia oleracea (Spinach) & (loc_os03g57220.2 : 92.4) no description available & (at4g18360 : 90.1) Aldolase-type TIM barrel family protein; FUNCTIONS IN: glycolate oxidase activity, oxidoreductase activity, FMN binding, catalytic activity; INVOLVE…	T
'1.2.2'	'PS.photorespiration.glycolate oxydase'	'evm.model.scaffold8128.2'	'(p05414|gox_spiol : 93.6) Peroxisomal (S)-2-hydroxy-acid oxidase (EC 1.1.3.15) (Glycolate oxidase) (GOX) (Short chain alpha-hydroxy acid oxidase) - Spinacia oleracea (Spinach) & (loc_os03g57220.2 : 92.4) no description available & (at4g18360 : 90.1) Aldolase-type TIM barrel family protein; FUNCTIONS IN: glycolate oxidase activity, oxidoreductase activity, FMN binding, catalytic activity; INVOLVE…	T
'1.2.2'	'PS.photorespiration.glycolate oxydase'	'evm.model.scaffold8748.27'	'(p05414|gox_spiol : 580.0) Peroxisomal (S)-2-hydroxy-acid oxidase (EC 1.1.3.15) (Glycolate oxidase) (GOX) (Short chain alpha-hydroxy acid oxidase) - Spinacia oleracea (Spinach) & (at3g14420 : 578.0) Aldolase-type TIM barrel family protein; FUNCTIONS IN: glycolate oxidase activity; INVOLVED IN: oxidation reduction, metabolic process; LOCATED IN: apoplast, chloroplast, peroxisome, membrane; EXPRES…	T
'1.2.3'	'PS.photorespiration.aminotransferases peroxisomal'	'evm.model.scaffold10514.1.1'	'(loc_os08g39300.1 : 558.0) no description available & (at2g13360 : 540.0) Encodes a peroxisomal photorespiratory enzyme that catalyzes transamination reactions with multiple substrates. It is involved in photorespiration.; alanine:glyoxylate aminotransferase (AGT); FUNCTIONS IN: serine-pyruvate transaminase activity, serine-glyoxylate transaminase activity, alanine-glyoxylate transaminase activi…	T
'1.2.3'	'PS.photorespiration.aminotransferases peroxisomal'	'evm.model.scaffold10514.1.1.1'	'(loc_os08g39300.1 : 558.0) no description available & (at2g13360 : 540.0) Encodes a peroxisomal photorespiratory enzyme that catalyzes transamination reactions with multiple substrates. It is involved in photorespiration.; alanine:glyoxylate aminotransferase (AGT); FUNCTIONS IN: serine-pyruvate transaminase activity, serine-glyoxylate transaminase activity, alanine-glyoxylate transaminase activi…	T
'1.2.3'	'PS.photorespiration.aminotransferases peroxisomal'	'evm.model.scaffold10514.1'	'(loc_os08g39300.1 : 684.0) no description available & (at2g13360 : 664.0) Encodes a peroxisomal photorespiratory enzyme that catalyzes transamination reactions with multiple substrates. It is involved in photorespiration.; alanine:glyoxylate aminotransferase (AGT); FUNCTIONS IN: serine-pyruvate transaminase activity, serine-glyoxylate transaminase activity, alanine-glyoxylate transaminase activi…	T
'1.2.3'	'PS.photorespiration.aminotransferases peroxisomal'	'evm.model.scaffold3108.8'	'(at1g70580 : 771.0) Encodes a protein with glyoxylate aminotransferase activity. It can act on a number of different small substrates and amino acids in vitro.; alanine-2-oxoglutarate aminotransferase 2 (AOAT2); FUNCTIONS IN: glycine:2-oxoglutarate aminotransferase activity, L-alanine:2-oxoglutarate aminotransferase activity, alanine-glyoxylate transaminase activity; INVOLVED IN: photorespiratio…	T
'1.2.4'	'PS.photorespiration.glycine cleavage'	''	''
'1.2.4.1'	'PS.photorespiration.glycine cleavage.P subunit'	'evm.model.c220993.7'	'(o49954|gcsp_soltu : 951.0) Glycine dehydrogenase [decarboxylating], mitochondrial precursor (EC 1.4.4.2) (Glycine decarboxylase) (Glycine cleavage system P-protein) - Solanum tuberosum (Potato) & (at4g33010 : 920.0) glycine decarboxylase P-protein 1 (GLDP1); FUNCTIONS IN: glycine dehydrogenase (decarboxylating) activity, protein binding; INVOLVED IN: glycine catabolic process, response to cadmi…	T
'1.2.4.1'	'PS.photorespiration.glycine cleavage.P subunit'	'evm.model.scaffold6574.1'	'(o49954|gcsp_soltu : 1442.0) Glycine dehydrogenase [decarboxylating], mitochondrial precursor (EC 1.4.4.2) (Glycine decarboxylase) (Glycine cleavage system P-protein) - Solanum tuberosum (Potato) & (at4g33010 : 1410.0) glycine decarboxylase P-protein 1 (GLDP1); FUNCTIONS IN: glycine dehydrogenase (decarboxylating) activity, protein binding; INVOLVED IN: glycine catabolic process, response to cad…	T
'1.2.4.2'	'PS.photorespiration.glycine cleavage.T subunit'	''	''
'1.2.4.3'	'PS.photorespiration.glycine cleavage.L subunit'	''	''
'1.2.4.4'	'PS.photorespiration.glycine cleavage.H protein'	'evm.model.scaffold2209.1'	'(at2g35120 : 224.0) Single hybrid motif superfamily protein; FUNCTIONS IN: glycine dehydrogenase (decarboxylating) activity, ATP binding; INVOLVED IN: glycine catabolic process, glycine decarboxylation via glycine cleavage system; LOCATED IN: mitochondrion, glycine cleavage complex; EXPRESSED IN: 22 plant structures; EXPRESSED DURING: 13 growth stages; CONTAINS InterPro DOMAIN/s: 2-oxo acid dehy…	T
'1.2.4.4'	'PS.photorespiration.glycine cleavage.H protein'	'evm.model.scaffold2209.1.1'	'(at2g35120 : 224.0) Single hybrid motif superfamily protein; FUNCTIONS IN: glycine dehydrogenase (decarboxylating) activity, ATP binding; INVOLVED IN: glycine catabolic process, glycine decarboxylation via glycine cleavage system; LOCATED IN: mitochondrion, glycine cleavage complex; EXPRESSED IN: 22 plant structures; EXPRESSED DURING: 13 growth stages; CONTAINS InterPro DOMAIN/s: 2-oxo acid dehy…	T
'1.2.4.4'	'PS.photorespiration.glycine cleavage.H protein'	'evm.model.scaffold3478.8'	'(at2g35120 : 198.0) Single hybrid motif superfamily protein; FUNCTIONS IN: glycine dehydrogenase (decarboxylating) activity, ATP binding; INVOLVED IN: glycine catabolic process, glycine decarboxylation via glycine cleavage system; LOCATED IN: mitochondrion, glycine cleavage complex; EXPRESSED IN: 22 plant structures; EXPRESSED DURING: 13 growth stages; CONTAINS InterPro DOMAIN/s: 2-oxo acid dehy…	T
'1.2.4.4'	'PS.photorespiration.glycine cleavage.H protein'	'evm.model.scaffold3478.8.1'	'(at2g35120 : 149.0) Single hybrid motif superfamily protein; FUNCTIONS IN: glycine dehydrogenase (decarboxylating) activity, ATP binding; INVOLVED IN: glycine catabolic process, glycine decarboxylation via glycine cleavage system; LOCATED IN: mitochondrion, glycine cleavage complex; EXPRESSED IN: 22 plant structures; EXPRESSED DURING: 13 growth stages; CONTAINS InterPro DOMAIN/s: 2-oxo acid dehy…	T
'1.2.4.4'	'PS.photorespiration.glycine cleavage.H protein'	'evm.model.scaffold3478.8.2'	'(at2g35120 : 150.0) Single hybrid motif superfamily protein; FUNCTIONS IN: glycine dehydrogenase (decarboxylating) activity, ATP binding; INVOLVED IN: glycine catabolic process, glycine decarboxylation via glycine cleavage system; LOCATED IN: mitochondrion, glycine cleavage complex; EXPRESSED IN: 22 plant structures; EXPRESSED DURING: 13 growth stages; CONTAINS InterPro DOMAIN/s: 2-oxo acid dehy…	T
'1.2.4.4'	'PS.photorespiration.glycine cleavage.H protein'	'evm.model.scaffold3478.8.3'	'(at2g35120 : 130.0) Single hybrid motif superfamily protein; FUNCTIONS IN: glycine dehydrogenase (decarboxylating) activity, ATP binding; INVOLVED IN: glycine catabolic process, glycine decarboxylation via glycine cleavage system; LOCATED IN: mitochondrion, glycine cleavage complex; EXPRESSED IN: 22 plant structures; EXPRESSED DURING: 13 growth stages; CONTAINS InterPro DOMAIN/s: 2-oxo acid dehy…	T
'1.2.4.4'	'PS.photorespiration.glycine cleavage.H protein'	'evm.model.scaffold8425.11'	'(at1g32470 : 265.0) Single hybrid motif superfamily protein; FUNCTIONS IN: glycine dehydrogenase (decarboxylating) activity; INVOLVED IN: glycine catabolic process, glycine decarboxylation via glycine cleavage system; LOCATED IN: mitochondrion, glycine cleavage complex, chloroplast; EXPRESSED IN: 23 plant structures; EXPRESSED DURING: 13 growth stages; CONTAINS InterPro DOMAIN/s: 2-oxo acid dehy…	T
'1.2.5'	'PS.photorespiration.serine hydroxymethyltransferase'	'evm.model.c222555.1'	'(at1g36370 : 748.0) Encodes a putative serine hydroxymethyltransferase.; serine hydroxymethyltransferase 7 (SHM7); FUNCTIONS IN: pyridoxal phosphate binding, glycine hydroxymethyltransferase activity, catalytic activity; INVOLVED IN: response to cadmium ion, glycine metabolic process, L-serine metabolic process; EXPRESSED IN: 23 plant structures; EXPRESSED DURING: 15 growth stages; CONTAINS Inte…	T
'1.2.5'	'PS.photorespiration.serine hydroxymethyltransferase'	'evm.model.c222555.1.1'	'(at1g36370 : 748.0) Encodes a putative serine hydroxymethyltransferase.; serine hydroxymethyltransferase 7 (SHM7); FUNCTIONS IN: pyridoxal phosphate binding, glycine hydroxymethyltransferase activity, catalytic activity; INVOLVED IN: response to cadmium ion, glycine metabolic process, L-serine metabolic process; EXPRESSED IN: 23 plant structures; EXPRESSED DURING: 15 growth stages; CONTAINS Inte…	T
'1.2.5'	'PS.photorespiration.serine hydroxymethyltransferase'	'evm.model.scaffold12365.1'	'(at4g32520 : 754.0) Encodes a serine hydroxymethyltransferase SHMT3 located in the plastid.; serine hydroxymethyltransferase 3 (SHM3); FUNCTIONS IN: glycine hydroxymethyltransferase activity; INVOLVED IN: glycine metabolic process, L-serine metabolic process; LOCATED IN: chloroplast, plastid; EXPRESSED IN: 24 plant structures; EXPRESSED DURING: 14 growth stages; CONTAINS InterPro DOMAIN/s: Pyrid…	T
'1.2.5'	'PS.photorespiration.serine hydroxymethyltransferase'	'evm.model.scaffold12632.1'	'(at5g26780 : 768.0) Encodes a protein with serine hydroxymethyltransferase activity which is thought to be localized in the mitochondrial matrix. SHM2 expression fails to rescue the conditional lethal phenotype of the shm1-1 mutant, defective in SHM1.; serine hydroxymethyltransferase 2 (SHM2); FUNCTIONS IN: glycine hydroxymethyltransferase activity, cobalt ion binding, zinc ion binding; INVOLVED…	T
'1.2.5'	'PS.photorespiration.serine hydroxymethyltransferase'	'evm.model.scaffold1988.1'	'(at4g13930 : 691.0) Encodes a serine hydroxymethyltransferase maximally expressed in root; serine hydroxymethyltransferase 4 (SHM4); FUNCTIONS IN: pyridoxal phosphate binding, glycine hydroxymethyltransferase activity, catalytic activity; INVOLVED IN: response to cadmium ion, glycine metabolic process, L-serine metabolic process; LOCATED IN: cytosol, plasma membrane, membrane; EXPRESSED IN: 9 pl…	T
'1.2.5'	'PS.photorespiration.serine hydroxymethyltransferase'	'evm.model.scaffold2589.8'	'(p49358|glyn_flapr : 477.0) Serine hydroxymethyltransferase 2, mitochondrial precursor (EC 2.1.2.1) (Serine methylase) (Glycine hydroxymethyltransferase) (SHMT) - Flaveria pringlei & (loc_os03g52840.3 : 466.0) no description available & (at4g37930 : 459.0) Encodes a protein with mitochondrial serine hydroxymethyltransferase activity, which functions in the photorespiratory pathway, catalyzes the…	T
'1.2.5'	'PS.photorespiration.serine hydroxymethyltransferase'	'evm.model.scaffold709.1'	'(p49357|glym_flapr : 246.0) Serine hydroxymethyltransferase 1, mitochondrial precursor (EC 2.1.2.1) (Serine methylase) (Glycine hydroxymethyltransferase) (SHMT) - Flaveria pringlei & (at4g37930 : 243.0) Encodes a protein with mitochondrial serine hydroxymethyltransferase activity, which functions in the photorespiratory pathway, catalyzes the conversion of serine and tetrahydrofolate to glycine …	T
'1.2.6'	'PS.photorespiration.hydroxypyruvate reductase'	'evm.model.c221147.11'	'(at1g79870 : 289.0) D-isomer specific 2-hydroxyacid dehydrogenase family protein; FUNCTIONS IN: in 6 functions; INVOLVED IN: metabolic process; EXPRESSED IN: 22 plant structures; EXPRESSED DURING: 13 growth stages; CONTAINS InterPro DOMAIN/s: D-isomer specific 2-hydroxyacid dehydrogenase, catalytic domain (InterPro:IPR006139), D-isomer specific 2-hydroxyacid dehydrogenase, NAD-binding (InterPro:…	T
'1.2.6'	'PS.photorespiration.hydroxypyruvate reductase'	'evm.model.scaffold11211.9'	'(at2g45630 : 234.0) D-isomer specific 2-hydroxyacid dehydrogenase family protein; FUNCTIONS IN: NAD or NADH binding, oxidoreductase activity, acting on the CH-OH group of donors, NAD or NADP as acceptor, binding, catalytic activity, cofactor binding; INVOLVED IN: metabolic process; EXPRESSED IN: stem; CONTAINS InterPro DOMAIN/s: D-isomer specific 2-hydroxyacid dehydrogenase, catalytic domain (In…	T
'1.2.6'	'PS.photorespiration.hydroxypyruvate reductase'	'evm.model.scaffold11596.8'	'(loc_os01g12830.2 : 132.0) no description available & (at1g79870 : 128.0) D-isomer specific 2-hydroxyacid dehydrogenase family protein; FUNCTIONS IN: in 6 functions; INVOLVED IN: metabolic process; EXPRESSED IN: 22 plant structures; EXPRESSED DURING: 13 growth stages; CONTAINS InterPro DOMAIN/s: D-isomer specific 2-hydroxyacid dehydrogenase, catalytic domain (InterPro:IPR006139), D-isomer specif…	T
'1.2.6'	'PS.photorespiration.hydroxypyruvate reductase'	'evm.model.scaffold11596.9'	'(at1g79870 : 103.0) D-isomer specific 2-hydroxyacid dehydrogenase family protein; FUNCTIONS IN: in 6 functions; INVOLVED IN: metabolic process; EXPRESSED IN: 22 plant structures; EXPRESSED DURING: 13 growth stages; CONTAINS InterPro DOMAIN/s: D-isomer specific 2-hydroxyacid dehydrogenase, catalytic domain (InterPro:IPR006139), D-isomer specific 2-hydroxyacid dehydrogenase, NAD-binding (InterPro:…	T
'1.2.6'	'PS.photorespiration.hydroxypyruvate reductase'	'evm.model.scaffold1161.10'	'(at1g12550 : 319.0) D-isomer specific 2-hydroxyacid dehydrogenase family protein; FUNCTIONS IN: in 6 functions; INVOLVED IN: metabolic process; LOCATED IN: cellular_component unknown; EXPRESSED IN: 24 plant structures; EXPRESSED DURING: 13 growth stages; CONTAINS InterPro DOMAIN/s: D-isomer specific 2-hydroxyacid dehydrogenase, catalytic domain (InterPro:IPR006139), D-isomer specific 2-hydroxyac…	T
'1.2.6'	'PS.photorespiration.hydroxypyruvate reductase'	'evm.model.scaffold5325.1'	'(at1g68010 : 224.0) Encodes hydroxypyruvate reductase.; hydroxypyruvate reductase (HPR); CONTAINS InterPro DOMAIN/s: D-isomer specific 2-hydroxyacid dehydrogenase, catalytic domain (InterPro:IPR006139), D-isomer specific 2-hydroxyacid dehydrogenase, NAD-binding (InterPro:IPR006140), NAD(P)-binding domain (InterPro:IPR016040); BEST Arabidopsis thaliana protein match is: D-3-phosphoglycerate dehyd…	T
'1.2.6'	'PS.photorespiration.hydroxypyruvate reductase'	'evm.model.scaffold7805.1'	'(at1g68010 : 673.0) Encodes hydroxypyruvate reductase.; hydroxypyruvate reductase (HPR); CONTAINS InterPro DOMAIN/s: D-isomer specific 2-hydroxyacid dehydrogenase, catalytic domain (InterPro:IPR006139), D-isomer specific 2-hydroxyacid dehydrogenase, NAD-binding (InterPro:IPR006140), NAD(P)-binding domain (InterPro:IPR016040); BEST Arabidopsis thaliana protein match is: D-3-phosphoglycerate dehyd…	T
'1.2.6'	'PS.photorespiration.hydroxypyruvate reductase'	'evm.model.scaffold8204.4'	'(at2g45630 : 305.0) D-isomer specific 2-hydroxyacid dehydrogenase family protein; FUNCTIONS IN: NAD or NADH binding, oxidoreductase activity, acting on the CH-OH group of donors, NAD or NADP as acceptor, binding, catalytic activity, cofactor binding; INVOLVED IN: metabolic process; EXPRESSED IN: stem; CONTAINS InterPro DOMAIN/s: D-isomer specific 2-hydroxyacid dehydrogenase, catalytic domain (In…	T
'1.2.6'	'PS.photorespiration.hydroxypyruvate reductase'	'evm.model.scaffold8386.3'	'(at1g68010 : 636.0) Encodes hydroxypyruvate reductase.; hydroxypyruvate reductase (HPR); CONTAINS InterPro DOMAIN/s: D-isomer specific 2-hydroxyacid dehydrogenase, catalytic domain (InterPro:IPR006139), D-isomer specific 2-hydroxyacid dehydrogenase, NAD-binding (InterPro:IPR006140), NAD(P)-binding domain (InterPro:IPR016040); BEST Arabidopsis thaliana protein match is: D-3-phosphoglycerate dehyd…	T
'1.2.6'	'PS.photorespiration.hydroxypyruvate reductase'	'evm.model.scaffold9894.7.2'	'(at1g79870 : 217.0) D-isomer specific 2-hydroxyacid dehydrogenase family protein; FUNCTIONS IN: in 6 functions; INVOLVED IN: metabolic process; EXPRESSED IN: 22 plant structures; EXPRESSED DURING: 13 growth stages; CONTAINS InterPro DOMAIN/s: D-isomer specific 2-hydroxyacid dehydrogenase, catalytic domain (InterPro:IPR006139), D-isomer specific 2-hydroxyacid dehydrogenase, NAD-binding (InterPro:…	T
'1.2.6'	'PS.photorespiration.hydroxypyruvate reductase'	'evm.model.scaffold9894.7'	'(at1g79870 : 283.0) D-isomer specific 2-hydroxyacid dehydrogenase family protein; FUNCTIONS IN: in 6 functions; INVOLVED IN: metabolic process; EXPRESSED IN: 22 plant structures; EXPRESSED DURING: 13 growth stages; CONTAINS InterPro DOMAIN/s: D-isomer specific 2-hydroxyacid dehydrogenase, catalytic domain (InterPro:IPR006139), D-isomer specific 2-hydroxyacid dehydrogenase, NAD-binding (InterPro:…	T
'1.2.6'	'PS.photorespiration.hydroxypyruvate reductase'	'evm.model.scaffold9894.7.1'	'(at1g79870 : 217.0) D-isomer specific 2-hydroxyacid dehydrogenase family protein; FUNCTIONS IN: in 6 functions; INVOLVED IN: metabolic process; EXPRESSED IN: 22 plant structures; EXPRESSED DURING: 13 growth stages; CONTAINS InterPro DOMAIN/s: D-isomer specific 2-hydroxyacid dehydrogenase, catalytic domain (InterPro:IPR006139), D-isomer specific 2-hydroxyacid dehydrogenase, NAD-binding (InterPro:…	T
'1.2.7'	'PS.photorespiration.glycerate kinase'	'evm.model.scaffold6067.1.1.4'	'(at1g80380 : 390.0) encodes a glycerate kinase which catalyzes the last step of photorespiration C2 cycle.; P-loop containing nucleoside triphosphate hydrolases superfamily protein; FUNCTIONS IN: glycerate kinase activity; INVOLVED IN: photorespiration; LOCATED IN: chloroplast; EXPRESSED IN: 22 plant structures; EXPRESSED DURING: 13 growth stages. & (loc_os01g48990.2 : 383.0) no description avai…	T
'1.2.7'	'PS.photorespiration.glycerate kinase'	'evm.model.scaffold6067.1.1.2'	'(at1g80380 : 380.0) encodes a glycerate kinase which catalyzes the last step of photorespiration C2 cycle.; P-loop containing nucleoside triphosphate hydrolases superfamily protein; FUNCTIONS IN: glycerate kinase activity; INVOLVED IN: photorespiration; LOCATED IN: chloroplast; EXPRESSED IN: 22 plant structures; EXPRESSED DURING: 13 growth stages. & (loc_os01g48990.2 : 378.0) no description avai…	T
'1.2.7'	'PS.photorespiration.glycerate kinase'	'evm.model.scaffold6067.1.2'	'(at1g80380 : 466.0) encodes a glycerate kinase which catalyzes the last step of photorespiration C2 cycle.; P-loop containing nucleoside triphosphate hydrolases superfamily protein; FUNCTIONS IN: glycerate kinase activity; INVOLVED IN: photorespiration; LOCATED IN: chloroplast; EXPRESSED IN: 22 plant structures; EXPRESSED DURING: 13 growth stages. & (loc_os01g48990.2 : 455.0) no description avai…	T
'1.2.7'	'PS.photorespiration.glycerate kinase'	'evm.model.scaffold6067.1.1'	'(at1g80380 : 466.0) encodes a glycerate kinase which catalyzes the last step of photorespiration C2 cycle.; P-loop containing nucleoside triphosphate hydrolases superfamily protein; FUNCTIONS IN: glycerate kinase activity; INVOLVED IN: photorespiration; LOCATED IN: chloroplast; EXPRESSED IN: 22 plant structures; EXPRESSED DURING: 13 growth stages. & (loc_os01g48990.2 : 455.0) no description avai…	T
'1.2.7'	'PS.photorespiration.glycerate kinase'	'evm.model.scaffold6067.1.1.1'	'(at1g80380 : 359.0) encodes a glycerate kinase which catalyzes the last step of photorespiration C2 cycle.; P-loop containing nucleoside triphosphate hydrolases superfamily protein; FUNCTIONS IN: glycerate kinase activity; INVOLVED IN: photorespiration; LOCATED IN: chloroplast; EXPRESSED IN: 22 plant structures; EXPRESSED DURING: 13 growth stages. & (loc_os01g48990.2 : 348.0) no description avai…	T
'1.2.7'	'PS.photorespiration.glycerate kinase'	'evm.model.scaffold6067.1'	'(at1g80380 : 466.0) encodes a glycerate kinase which catalyzes the last step of photorespiration C2 cycle.; P-loop containing nucleoside triphosphate hydrolases superfamily protein; FUNCTIONS IN: glycerate kinase activity; INVOLVED IN: photorespiration; LOCATED IN: chloroplast; EXPRESSED IN: 22 plant structures; EXPRESSED DURING: 13 growth stages. & (loc_os01g48990.2 : 455.0) no description avai…	T
'1.2.7'	'PS.photorespiration.glycerate kinase'	'evm.model.scaffold6067.1.1.3'	'(loc_os01g48990.2 : 356.0) no description available & (at1g80380 : 353.0) encodes a glycerate kinase which catalyzes the last step of photorespiration C2 cycle.; P-loop containing nucleoside triphosphate hydrolases superfamily protein; FUNCTIONS IN: glycerate kinase activity; INVOLVED IN: photorespiration; LOCATED IN: chloroplast; EXPRESSED IN: 22 plant structures; EXPRESSED DURING: 13 growth st…	T
'1.2.1001'	'PS.photorespiration.glycerate'	'glycerate'	'PS.photorepiration; lipid metabolism; amino acid degradation.serine; amino acid degradation.glycine; gluconeogenese/ glyoxylate cycle; TCA / org transformation'	M
'1.2.1002'	'PS.photorepiration.glycolate'	'glycolate'	'PS.photorepiration'	M
'1.2.1003'	'PS.photorepiration.glycine'	'glycine'	'PS.photorepiration; amino acid synthesis.serine; amino acid synthesis.glycine; amino acid degradation.glycine; redox regulation; nucleotide metabolism.synthesis; C1-metabolism'	M
'1.2.1004'	'PS.photorepiration.serine'	'serine'	'PS.photorepiration; lipid metabolism; amino acid degradation.homoserine; amino acid synthesis.serine; amino acid degradation.serine; amino acid degradation.methionine; S-assimilation'	M
'1.2.1005'	'PS.photorepiration.glyoxylate'	'glyoxylate'	'PS.photorepiration'	M
'1.2.1006'	'PS.photorepiration.hydroxypyruvate'	'hydroxypyruvate'	'PS.photorepiration'	M
'1.3'	'PS.calvin cycle'	'evm.model.scaffold6714.2'	'(at2g47400 : 127.0) CP12-1 encodes a small peptide found in the chloroplast stroma. It belongs to the CP12 gene family thought to be involved in the formation of a supramolecular complex with glyceraldehyde-3-phosphate dehydrogenase (GAPDH) and phosphoribulokinase (PRK) embedded in the Calvin cycle.; CP12 domain-containing protein 1 (CP12-1); FUNCTIONS IN: molecular_function unknown; INVOLVED IN…	T
'1.3'	'PS.calvin cycle'	'evm.model.scaffold9291.15'	'(at3g62410 : 123.0) CP12-2 encodes a small peptide found in the chloroplast stroma. It belongs to the CP12 gene family thought to be involved in the formation of a supramolecular complex with glyceraldehyde-3-phosphate dehydrogenase (GAPDH) and phosphoribulokinase (PRK) embedded in the Calvin cycle. CP12-2 is coordinately regulated by light with the photosynthetic GAPDH and PRK. The annotation o…	T
'1.3.1'	'PS.calvin cycle.rubisco large subunit'	''	''
'1.3.2'	'PS.calvin cycle.rubisco small subunit'	'evm.model.scaffold12175.2'	'(q96542|rbs_betve : 273.0) Ribulose bisphosphate carboxylase small chain, chloroplast precursor (EC 4.1.1.39) (RuBisCO small subunit) - Betula verrucosa (White birch) (Betula pendula) & (at5g38410 : 258.0) Ribulose bisphosphate carboxylase (small chain) family protein; FUNCTIONS IN: ribulose-bisphosphate carboxylase activity; INVOLVED IN: carbon fixation, response to blue light, response to red …	T
'1.3.2'	'PS.calvin cycle.rubisco small subunit'	'evm.model.scaffold12612.1'	'(q96542|rbs_betve : 271.0) Ribulose bisphosphate carboxylase small chain, chloroplast precursor (EC 4.1.1.39) (RuBisCO small subunit) - Betula verrucosa (White birch) (Betula pendula) & (at1g67090 : 261.0) ribulose bisphosphate carboxylase small chain 1A (RBCS1A); FUNCTIONS IN: ribulose-bisphosphate carboxylase activity, copper ion binding; INVOLVED IN: carbon fixation, response to cold, respons…	T
'1.3.2'	'PS.calvin cycle.rubisco small subunit'	'evm.model.scaffold663.6'	'(at5g12890 : 296.0) UDP-Glycosyltransferase superfamily protein; FUNCTIONS IN: UDP-glycosyltransferase activity, transferase activity, transferring glycosyl groups; INVOLVED IN: metabolic process; EXPRESSED IN: 22 plant structures; EXPRESSED DURING: 12 growth stages; CONTAINS InterPro DOMAIN/s: UDP-glucuronosyl/UDP-glucosyltransferase (InterPro:IPR002213); BEST Arabidopsis thaliana protein match…	T
'1.3.2'	'PS.calvin cycle.rubisco small subunit'	'evm.model.scaffold9296.9'	'(q96542|rbs_betve : 271.0) Ribulose bisphosphate carboxylase small chain, chloroplast precursor (EC 4.1.1.39) (RuBisCO small subunit) - Betula verrucosa (White birch) (Betula pendula) & (at5g38410 : 258.0) Ribulose bisphosphate carboxylase (small chain) family protein; FUNCTIONS IN: ribulose-bisphosphate carboxylase activity; INVOLVED IN: carbon fixation, response to blue light, response to red …	T
'1.3.2'	'PS.calvin cycle.rubisco small subunit'	'evm.model.scaffold9296.10'	'(q96542|rbs_betve : 258.0) Ribulose bisphosphate carboxylase small chain, chloroplast precursor (EC 4.1.1.39) (RuBisCO small subunit) - Betula verrucosa (White birch) (Betula pendula) & (at5g38410 : 245.0) Ribulose bisphosphate carboxylase (small chain) family protein; FUNCTIONS IN: ribulose-bisphosphate carboxylase activity; INVOLVED IN: carbon fixation, response to blue light, response to red …	T
'1.3.3'	'PS.calvin cycle.phosphoglycerate kinase'	'evm.model.scaffold2195.12'	'(at1g56190 : 515.0) Phosphoglycerate kinase family protein; FUNCTIONS IN: phosphoglycerate kinase activity; INVOLVED IN: glycolysis; LOCATED IN: thylakoid, mitochondrion, chloroplast, membrane; EXPRESSED IN: 25 plant structures; EXPRESSED DURING: 14 growth stages; CONTAINS InterPro DOMAIN/s: Phosphoglycerate kinase, N-terminal (InterPro:IPR015824), Phosphoglycerate kinase (InterPro:IPR001576), P…	T
'1.3.3'	'PS.calvin cycle.phosphoglycerate kinase'	'evm.model.scaffold752.24'	'(at1g56190 : 565.0) Phosphoglycerate kinase family protein; FUNCTIONS IN: phosphoglycerate kinase activity; INVOLVED IN: glycolysis; LOCATED IN: thylakoid, mitochondrion, chloroplast, membrane; EXPRESSED IN: 25 plant structures; EXPRESSED DURING: 14 growth stages; CONTAINS InterPro DOMAIN/s: Phosphoglycerate kinase, N-terminal (InterPro:IPR015824), Phosphoglycerate kinase (InterPro:IPR001576), P…	T
'1.3.3'	'PS.calvin cycle.phosphoglycerate kinase'	'evm.model.scaffold752.25'	'(q42962|pgky_tobac : 488.0) Phosphoglycerate kinase, cytosolic (EC 2.7.2.3) - Nicotiana tabacum (Common tobacco) & (at1g79550 : 484.0) Encodes cytosolic phosphoglycerate kinase (PGK).; phosphoglycerate kinase (PGK); FUNCTIONS IN: phosphoglycerate kinase activity; INVOLVED IN: glycolysis; LOCATED IN: cytosol, apoplast, plasma membrane, nucleus, membrane; EXPRESSED IN: 26 plant structures; EXPRESS…	T
'1.3.3'	'PS.calvin cycle.phosphoglycerate kinase'	'evm.model.scaffold752.25.1'	'(q42962|pgky_tobac : 488.0) Phosphoglycerate kinase, cytosolic (EC 2.7.2.3) - Nicotiana tabacum (Common tobacco) & (at1g79550 : 484.0) Encodes cytosolic phosphoglycerate kinase (PGK).; phosphoglycerate kinase (PGK); FUNCTIONS IN: phosphoglycerate kinase activity; INVOLVED IN: glycolysis; LOCATED IN: cytosol, apoplast, plasma membrane, nucleus, membrane; EXPRESSED IN: 26 plant structures; EXPRESS…	T
'1.3.3'	'PS.calvin cycle.phosphoglycerate kinase'	'evm.model.scaffold999.8'	'(loc_os10g30550.1 : 481.0) no description available & (at5g17660 : 154.0) tRNA (guanine-N-7) methyltransferase; FUNCTIONS IN: tRNA (guanine-N7-)-methyltransferase activity; INVOLVED IN: tRNA modification; LOCATED IN: chloroplast; EXPRESSED IN: 21 plant structures; EXPRESSED DURING: 13 growth stages; CONTAINS InterPro DOMAIN/s: tRNA (guanine-N-7) methyltransferase (InterPro:IPR003358); BEST Arabi…	T
'1.3.4'	'PS.calvin cycle.GAP'	'evm.model.scaffold3188.3'	'(p12858|g3pa_pea : 557.0) Glyceraldehyde-3-phosphate dehydrogenase A, chloroplast precursor (EC 1.2.1.13) (NADP-dependent glyceraldehydephosphate dehydrogenase subunit A) - Pisum sativum (Garden pea) & (at1g12900 : 552.0) glyceraldehyde 3-phosphate dehydrogenase A subunit 2 (GAPA-2); FUNCTIONS IN: NAD or NADH binding, glyceraldehyde-3-phosphate dehydrogenase activity; INVOLVED IN: oxidation redu…	T
'1.3.4'	'PS.calvin cycle.GAP'	'evm.model.scaffold3257.13'	'(p12859|g3pb_pea : 404.0) Glyceraldehyde-3-phosphate dehydrogenase B, chloroplast precursor (EC 1.2.1.13) (NADP-dependent glyceraldehydephosphate dehydrogenase subunit B) - Pisum sativum (Garden pea) & (at1g42970 : 391.0) Encodes chloroplast localized glyceraldehyde-3-phosphate dehydrogenase that can use both NADH and NADPH to reduce 1,3-diphosphate glycerate. It forms A2B2 heterotetramers with …	T
'1.3.4'	'PS.calvin cycle.GAP'	'evm.model.scaffold7086.1'	'(p12859|g3pb_pea : 650.0) Glyceraldehyde-3-phosphate dehydrogenase B, chloroplast precursor (EC 1.2.1.13) (NADP-dependent glyceraldehydephosphate dehydrogenase subunit B) - Pisum sativum (Garden pea) & (at1g42970 : 635.0) Encodes chloroplast localized glyceraldehyde-3-phosphate dehydrogenase that can use both NADH and NADPH to reduce 1,3-diphosphate glycerate. It forms A2B2 heterotetramers with …	T
'1.3.5'	'PS.calvin cycle.TPI'	'evm.model.scaffold1732.5'	'(p48496|tpic_spiol : 508.0) Triosephosphate isomerase, chloroplast precursor (EC 5.3.1.1) (TIM) (Triose-phosphate isomerase) - Spinacia oleracea (Spinach) & (at2g21170 : 479.0) Encodes a plastidic triose phosphate isomerase. Mutants with reduced pdTPI levels have difficulty transitioning from heterotrophic to autotrophic growth. The related phenotypes, such as chlorosis in light-grown seedlings …	T
'1.3.5'	'PS.calvin cycle.TPI'	'evm.model.scaffold7965.4'	'(p48496|tpic_spiol : 382.0) Triosephosphate isomerase, chloroplast precursor (EC 5.3.1.1) (TIM) (Triose-phosphate isomerase) - Spinacia oleracea (Spinach) & (at2g21170 : 367.0) Encodes a plastidic triose phosphate isomerase. Mutants with reduced pdTPI levels have difficulty transitioning from heterotrophic to autotrophic growth. The related phenotypes, such as chlorosis in light-grown seedlings …	T
'1.3.5'	'PS.calvin cycle.TPI'	'evm.model.scaffold7965.4.1'	'(p48496|tpic_spiol : 382.0) Triosephosphate isomerase, chloroplast precursor (EC 5.3.1.1) (TIM) (Triose-phosphate isomerase) - Spinacia oleracea (Spinach) & (at2g21170 : 367.0) Encodes a plastidic triose phosphate isomerase. Mutants with reduced pdTPI levels have difficulty transitioning from heterotrophic to autotrophic growth. The related phenotypes, such as chlorosis in light-grown seedlings …	T
'1.3.6'	'PS.calvin cycle.aldolase'	'evm.model.c217689.2.1'	'(at2g01140 : 469.0) Aldolase superfamily protein; FUNCTIONS IN: fructose-bisphosphate aldolase activity; INVOLVED IN: response to oxidative stress, response to cadmium ion, pentose-phosphate shunt; LOCATED IN: mitochondrion, chloroplast, plastoglobule; EXPRESSED IN: 25 plant structures; EXPRESSED DURING: 15 growth stages; CONTAINS InterPro DOMAIN/s: Aldolase-type TIM barrel (InterPro:IPR013785),…	T
'1.3.6'	'PS.calvin cycle.aldolase'	'evm.model.c217689.2'	'(at2g01140 : 469.0) Aldolase superfamily protein; FUNCTIONS IN: fructose-bisphosphate aldolase activity; INVOLVED IN: response to oxidative stress, response to cadmium ion, pentose-phosphate shunt; LOCATED IN: mitochondrion, chloroplast, plastoglobule; EXPRESSED IN: 25 plant structures; EXPRESSED DURING: 15 growth stages; CONTAINS InterPro DOMAIN/s: Aldolase-type TIM barrel (InterPro:IPR013785),…	T
'1.3.6'	'PS.calvin cycle.aldolase'	'evm.model.scaffold12470.5'	'(p29356|alf_spiol : 483.0) Fructose-bisphosphate aldolase, cytoplasmic isozyme (EC 4.1.2.13) - Spinacia oleracea (Spinach) & (at3g52930 : 475.0) Aldolase superfamily protein; FUNCTIONS IN: copper ion binding; INVOLVED IN: response to cadmium ion, response to karrikin, response to salt stress, pentose-phosphate shunt; LOCATED IN: in 8 components; EXPRESSED IN: 29 plant structures; EXPRESSED DURIN…	T
'1.3.6'	'PS.calvin cycle.aldolase'	'evm.model.scaffold2008.47'	'(at4g26530 : 603.0) Aldolase superfamily protein; FUNCTIONS IN: fructose-bisphosphate aldolase activity; INVOLVED IN: glycolysis, metabolic process; EXPRESSED IN: 17 plant structures; EXPRESSED DURING: 11 growth stages; CONTAINS InterPro DOMAIN/s: Aldolase-type TIM barrel (InterPro:IPR013785), Fructose-bisphosphate aldolase, class-I (InterPro:IPR000741); BEST Arabidopsis thaliana protein match i…	T
'1.3.6'	'PS.calvin cycle.aldolase'	'evm.model.scaffold3510.3'	'(at4g38970 : 591.0) Protein is tyrosine-phosphorylated and its phosphorylation state is modulated in response to ABA in Arabidopsis thaliana seeds.; fructose-bisphosphate aldolase 2 (FBA2); FUNCTIONS IN: fructose-bisphosphate aldolase activity, catalytic activity; INVOLVED IN: response to cadmium ion, pentose-phosphate shunt, response to abscisic acid stimulus; LOCATED IN: in 6 components; EXPRE…	T
'1.3.6'	'PS.calvin cycle.aldolase'	'evm.model.scaffold4631.3'	'(at2g01140 : 511.0) Aldolase superfamily protein; FUNCTIONS IN: fructose-bisphosphate aldolase activity; INVOLVED IN: response to oxidative stress, response to cadmium ion, pentose-phosphate shunt; LOCATED IN: mitochondrion, chloroplast, plastoglobule; EXPRESSED IN: 25 plant structures; EXPRESSED DURING: 15 growth stages; CONTAINS InterPro DOMAIN/s: Aldolase-type TIM barrel (InterPro:IPR013785),…	T
'1.3.6'	'PS.calvin cycle.aldolase'	'evm.model.scaffold5589.29'	'(at2g01140 : 382.0) Aldolase superfamily protein; FUNCTIONS IN: fructose-bisphosphate aldolase activity; INVOLVED IN: response to oxidative stress, response to cadmium ion, pentose-phosphate shunt; LOCATED IN: mitochondrion, chloroplast, plastoglobule; EXPRESSED IN: 25 plant structures; EXPRESSED DURING: 15 growth stages; CONTAINS InterPro DOMAIN/s: Aldolase-type TIM barrel (InterPro:IPR013785),…	T
'1.3.6'	'PS.calvin cycle.aldolase'	'evm.model.scaffold5589.30'	'(at2g01140 : 667.0) Aldolase superfamily protein; FUNCTIONS IN: fructose-bisphosphate aldolase activity; INVOLVED IN: response to oxidative stress, response to cadmium ion, pentose-phosphate shunt; LOCATED IN: mitochondrion, chloroplast, plastoglobule; EXPRESSED IN: 25 plant structures; EXPRESSED DURING: 15 growth stages; CONTAINS InterPro DOMAIN/s: Aldolase-type TIM barrel (InterPro:IPR013785),…	T
'1.3.6'	'PS.calvin cycle.aldolase'	'evm.model.scaffold5589.30.1'	'(at2g01140 : 667.0) Aldolase superfamily protein; FUNCTIONS IN: fructose-bisphosphate aldolase activity; INVOLVED IN: response to oxidative stress, response to cadmium ion, pentose-phosphate shunt; LOCATED IN: mitochondrion, chloroplast, plastoglobule; EXPRESSED IN: 25 plant structures; EXPRESSED DURING: 15 growth stages; CONTAINS InterPro DOMAIN/s: Aldolase-type TIM barrel (InterPro:IPR013785),…	T
'1.3.6'	'PS.calvin cycle.aldolase'	'evm.model.scaffold5589.30.1.1'	'(loc_os01g02880.1 : 525.0) no description available & (at2g01140 : 518.0) Aldolase superfamily protein; FUNCTIONS IN: fructose-bisphosphate aldolase activity; INVOLVED IN: response to oxidative stress, response to cadmium ion, pentose-phosphate shunt; LOCATED IN: mitochondrion, chloroplast, plastoglobule; EXPRESSED IN: 25 plant structures; EXPRESSED DURING: 15 growth stages; CONTAINS InterPro DO…	T
'1.3.7'	'PS.calvin cycle.FBPase'	'evm.model.scaffold4736.10'	'(at5g64380 : 358.0) Inositol monophosphatase family protein; FUNCTIONS IN: phosphoric ester hydrolase activity; INVOLVED IN: carbohydrate metabolic process; LOCATED IN: chloroplast; EXPRESSED IN: 21 plant structures; EXPRESSED DURING: 13 growth stages; CONTAINS InterPro DOMAIN/s: Fructose-1,6-bisphosphatase (InterPro:IPR000146); BEST Arabidopsis thaliana protein match is: high cyclic electron fl…	T
'1.3.7'	'PS.calvin cycle.FBPase'	'evm.model.scaffold4736.10.1'	'(at5g64380 : 358.0) Inositol monophosphatase family protein; FUNCTIONS IN: phosphoric ester hydrolase activity; INVOLVED IN: carbohydrate metabolic process; LOCATED IN: chloroplast; EXPRESSED IN: 21 plant structures; EXPRESSED DURING: 13 growth stages; CONTAINS InterPro DOMAIN/s: Fructose-1,6-bisphosphatase (InterPro:IPR000146); BEST Arabidopsis thaliana protein match is: high cyclic electron fl…	T
'1.3.7'	'PS.calvin cycle.FBPase'	'evm.model.scaffold6366.4'	'(q07204|f16p1_brana : 576.0) Fructose-1,6-bisphosphatase, chloroplast precursor (EC 3.1.3.11) (D-fructose-1,6-bisphosphate 1-phosphohydrolase) (FBPase) - Brassica napus (Rape) & (at3g54050 : 575.0) Encodes HCEF1 (High Cyclic Electron Flow 1). Mutant phenotype: constitutively elevated electron flow (CEFI).; high cyclic electron flow 1 (HCEF1); FUNCTIONS IN: fructose 1,6-bisphosphate 1-phosphatase…	T
'1.3.7'	'PS.calvin cycle.FBPase'	'evm.model.scaffold8621.23'	'(q07204|f16p1_brana : 308.0) Fructose-1,6-bisphosphatase, chloroplast precursor (EC 3.1.3.11) (D-fructose-1,6-bisphosphate 1-phosphohydrolase) (FBPase) - Brassica napus (Rape) & (at3g54050 : 306.0) Encodes HCEF1 (High Cyclic Electron Flow 1). Mutant phenotype: constitutively elevated electron flow (CEFI).; high cyclic electron flow 1 (HCEF1); FUNCTIONS IN: fructose 1,6-bisphosphate 1-phosphatase…	T
'1.3.7'	'PS.calvin cycle.FBPase'	'evm.model.scaffold8698.3'	'(q07204|f16p1_brana : 511.0) Fructose-1,6-bisphosphatase, chloroplast precursor (EC 3.1.3.11) (D-fructose-1,6-bisphosphate 1-phosphohydrolase) (FBPase) - Brassica napus (Rape) & (loc_os03g16050.1 : 510.0) no description available & (at3g54050 : 509.0) Encodes HCEF1 (High Cyclic Electron Flow 1). Mutant phenotype: constitutively elevated electron flow (CEFI).; high cyclic electron flow 1 (HCEF1);…	T
'1.3.8'	'PS.calvin cycle.transketolase'	'evm.model.scaffold1071.19'	'(q43848|tktc_soltu : 1133.0) Transketolase, chloroplast precursor (EC 2.2.1.1) (TK) - Solanum tuberosum (Potato) & (loc_os06g04270.1 : 1117.0) no description available & (at3g60750 : 1113.0) Transketolase; FUNCTIONS IN: catalytic activity, transketolase activity; EXPRESSED IN: 24 plant structures; EXPRESSED DURING: 16 growth stages; CONTAINS InterPro DOMAIN/s: Transketolase, N-terminal (InterPro…	T
'1.3.8'	'PS.calvin cycle.transketolase'	'evm.model.scaffold11018.7'	'(q43848|tktc_soltu : 1020.0) Transketolase, chloroplast precursor (EC 2.2.1.1) (TK) - Solanum tuberosum (Potato) & (at2g45290 : 991.0) Transketolase; FUNCTIONS IN: catalytic activity, transketolase activity; INVOLVED IN: response to cadmium ion; LOCATED IN: chloroplast stroma, chloroplast; EXPRESSED IN: 25 plant structures; EXPRESSED DURING: 16 growth stages; CONTAINS InterPro DOMAIN/s: Transket…	T
'1.3.9'	'PS.calvin cycle.seduheptulose bisphosphatase'	'evm.model.scaffold280.1'	'(loc_os04g16680.1 : 589.0) no description available & (at3g55800 : 587.0) Encodes the chloroplast enzyme sedoheptulose-1,7-bisphosphatase (SBPase), involved in the carbon reduction of the Calvin cycle. Increase in SBPase activity in transgenic lines accumulate up to 50% more sucrose and starch than wild-type.; sedoheptulose-bisphosphatase (SBPASE); FUNCTIONS IN: sedoheptulose-bisphosphatase acti…	T
'1.3.9'	'PS.calvin cycle.seduheptulose bisphosphatase'	'evm.model.scaffold3936.11'	'(loc_os04g16680.1 : 584.0) no description available & (p46285|s17p_wheat : 582.0) Sedoheptulose-1,7-bisphosphatase, chloroplast precursor (EC 3.1.3.37) (Sedoheptulose-bisphosphatase) (SBPase) (SED(1,7)P2ase) - Triticum aestivum (Wheat) & (at3g55800 : 581.0) Encodes the chloroplast enzyme sedoheptulose-1,7-bisphosphatase (SBPase), involved in the carbon reduction of the Calvin cycle. Increase in …	T
'1.3.10'	'PS.calvin cycle.Rib5P Isomerase'	''	''
'1.3.11'	'PS.calvin cycle.RPE'	'evm.model.scaffold12722.10'	'(q43157|rpe_spiol : 432.0) Ribulose-phosphate 3-epimerase, chloroplast precursor (EC 5.1.3.1) (Pentose-5-phosphate 3-epimerase) (PPE) (RPE) (R5P3E) - Spinacia oleracea (Spinach) & (loc_os03g07300.2 : 432.0) no description available & (at5g61410 : 427.0) Arabidopsis thaliana ribulose-5-phosphate-3-epimerase mRNA; D-ribulose-5-phosphate-3-epimerase (RPE); FUNCTIONS IN: ribulose-phosphate 3-epimera…	T
'1.3.12'	'PS.calvin cycle.PRK'	'evm.model.scaffold2607.12'	'(loc_os02g47020.1 : 625.0) no description available & (p26302|kppr_wheat : 620.0) Phosphoribulokinase, chloroplast precursor (EC 2.7.1.19) (Phosphopentokinase) (PRKase) (PRK) - Triticum aestivum (Wheat) & (at1g32060 : 609.0) phosphoribulokinase (PRK); FUNCTIONS IN: protein binding, phosphoribulokinase activity, ATP binding; INVOLVED IN: response to cold, defense response to bacterium, biosynthet…	T
'1.3.13'	'PS.calvin cycle.rubisco interacting'	'evm.model.c222437.1'	'(p93431|rca_orysa : 605.0) Ribulose bisphosphate carboxylase/oxygenase activase, chloroplast precursor (RuBisCO activase) (RA) - Oryza sativa (Rice) & (loc_os11g47970.3 : 605.0) no description available & (at2g39730 : 588.0) Rubisco activase, a nuclear-encoded chloroplast protein that consists of two isoforms arising from alternative splicing in most plants. Required for the light activation of …	T
'1.3.13'	'PS.calvin cycle.rubisco interacting'	'evm.model.c222571.11'	'(at1g73110 : 452.0) P-loop containing nucleoside triphosphate hydrolases superfamily protein; FUNCTIONS IN: ATPase activity, ATP binding; LOCATED IN: chloroplast thylakoid membrane, chloroplast; EXPRESSED IN: 21 plant structures; EXPRESSED DURING: 13 growth stages; CONTAINS InterPro DOMAIN/s: ATPase, AAA-type, core (InterPro:IPR003959); BEST Arabidopsis thaliana protein match is: rubisco activas…	T
'1.3.13'	'PS.calvin cycle.rubisco interacting'	'evm.model.c222571.11.2'	'(at1g73110 : 509.0) P-loop containing nucleoside triphosphate hydrolases superfamily protein; FUNCTIONS IN: ATPase activity, ATP binding; LOCATED IN: chloroplast thylakoid membrane, chloroplast; EXPRESSED IN: 21 plant structures; EXPRESSED DURING: 13 growth stages; CONTAINS InterPro DOMAIN/s: ATPase, AAA-type, core (InterPro:IPR003959); BEST Arabidopsis thaliana protein match is: rubisco activas…	T
'1.3.13'	'PS.calvin cycle.rubisco interacting'	'evm.model.c222571.11.1'	'(at1g73110 : 452.0) P-loop containing nucleoside triphosphate hydrolases superfamily protein; FUNCTIONS IN: ATPase activity, ATP binding; LOCATED IN: chloroplast thylakoid membrane, chloroplast; EXPRESSED IN: 21 plant structures; EXPRESSED DURING: 13 growth stages; CONTAINS InterPro DOMAIN/s: ATPase, AAA-type, core (InterPro:IPR003959); BEST Arabidopsis thaliana protein match is: rubisco activas…	T
'1.3.13'	'PS.calvin cycle.rubisco interacting'	'evm.model.scaffold10931.1'	'(p94026|rbcmt_tobac : 605.0) Ribulose-1,5 bisphosphate carboxylase/oxygenase large subunit N-methyltransferase, chloroplast precursor (EC 2.1.1.127) ([Ribulose-bisphosphate carboxylase]-lysine N-methyltransferase) (RuBisCO methyltransferase) (RuBisCO LSMT) (rbcMT) & (at1g14030 : 504.0) Rubisco methyltransferase family protein; FUNCTIONS IN: [ribulose-bisphosphate carboxylase]-lysine N-methyltran…	T
'1.3.13'	'PS.calvin cycle.rubisco interacting'	'evm.model.scaffold12765.2'	'(p21239|rub1_brana : 96.7) RuBisCO large subunit-binding protein subunit alpha, chloroplast precursor (60 kDa chaperonin subunit alpha) (CPN-60 alpha) (Fragment) - Brassica napus (Rape) & (at2g28000 : 93.2) Encodes chaperonin-60 alpha, a molecular chaperone involved in Rubisco folding. Mutants display aberrant chloroplast and embryo development.; chaperonin-60alpha (CPN60A); FUNCTIONS IN: ATP bi…	T
'1.3.13'	'PS.calvin cycle.rubisco interacting'	'evm.model.scaffold1716.29'	'(p93431|rca_orysa : 335.0) Ribulose bisphosphate carboxylase/oxygenase activase, chloroplast precursor (RuBisCO activase) (RA) - Oryza sativa (Rice) & (loc_os11g47970.1 : 335.0) no description available & (at2g39730 : 330.0) Rubisco activase, a nuclear-encoded chloroplast protein that consists of two isoforms arising from alternative splicing in most plants. Required for the light activation of …	T
'1.3.13'	'PS.calvin cycle.rubisco interacting'	'evm.model.scaffold2943.11'	'(p21239|rub1_brana : 95.5) RuBisCO large subunit-binding protein subunit alpha, chloroplast precursor (60 kDa chaperonin subunit alpha) (CPN-60 alpha) (Fragment) - Brassica napus (Rape) & (at2g28000 : 92.0) Encodes chaperonin-60 alpha, a molecular chaperone involved in Rubisco folding. Mutants display aberrant chloroplast and embryo development.; chaperonin-60alpha (CPN60A); FUNCTIONS IN: ATP bi…	T
'1.3.13'	'PS.calvin cycle.rubisco interacting'	'evm.model.scaffold4300.2.1'	'(at4g20130 : 300.0) plastid transcriptionally active 14 (PTAC14); LOCATED IN: plastid chromosome, chloroplast, nucleoid; EXPRESSED IN: 22 plant structures; EXPRESSED DURING: 13 growth stages; CONTAINS InterPro DOMAIN/s: SET domain (InterPro:IPR001214), Rubisco LSMT substrate-binding (InterPro:IPR015353); BEST Arabidopsis thaliana protein match is: Rubisco methyltransferase family protein (TAIR:A…	T
'1.3.13'	'PS.calvin cycle.rubisco interacting'	'evm.model.scaffold4300.2'	'(at4g20130 : 337.0) plastid transcriptionally active 14 (PTAC14); LOCATED IN: plastid chromosome, chloroplast, nucleoid; EXPRESSED IN: 22 plant structures; EXPRESSED DURING: 13 growth stages; CONTAINS InterPro DOMAIN/s: SET domain (InterPro:IPR001214), Rubisco LSMT substrate-binding (InterPro:IPR015353); BEST Arabidopsis thaliana protein match is: Rubisco methyltransferase family protein (TAIR:A…	T
'1.3.13'	'PS.calvin cycle.rubisco interacting'	'evm.model.scaffold4377.7'	'(at2g38040 : 683.0) encodes the carboxyltransferase alpha subunit of acetyl-CoA carboxylase, involved in de novo fatty acid biosynthesis; acetyl Co-enzyme a carboxylase carboxyltransferase alpha subunit (CAC3); FUNCTIONS IN: acetyl-CoA carboxylase activity; INVOLVED IN: fatty acid biosynthetic process; LOCATED IN: acetyl-CoA carboxylase complex, chloroplast, membrane, chloroplast envelope; EXPRE…	T
'1.3.13'	'PS.calvin cycle.rubisco interacting'	'evm.model.scaffold5019.11'	'(at5g60760 : 721.0) P-loop containing nucleoside triphosphate hydrolases superfamily protein; BEST Arabidopsis thaliana protein match is: P-loop containing nucleoside triphosphate hydrolases superfamily protein (TAIR:AT3G45090.1); Has 1216 Blast hits to 969 proteins in 195 species: Archae - 93; Bacteria - 85; Metazoa - 220; Fungi - 67; Plants - 127; Viruses - 43; Other Eukaryotes - 581 (source: …	T
'1.3.13'	'PS.calvin cycle.rubisco interacting'	'evm.model.scaffold6090.30'	'(p21239|rub1_brana : 127.0) RuBisCO large subunit-binding protein subunit alpha, chloroplast precursor (60 kDa chaperonin subunit alpha) (CPN-60 alpha) (Fragment) - Brassica napus (Rape) & (at2g28000 : 122.0) Encodes chaperonin-60 alpha, a molecular chaperone involved in Rubisco folding. Mutants display aberrant chloroplast and embryo development.; chaperonin-60alpha (CPN60A); FUNCTIONS IN: ATP …	T
'1.3.13'	'PS.calvin cycle.rubisco interacting'	'evm.model.scaffold6746.14'	'(p08926|ruba_pea : 89.7) RuBisCO large subunit-binding protein subunit alpha, chloroplast precursor (60 kDa chaperonin subunit alpha) (CPN-60 alpha) - Pisum sativum (Garden pea) & (at2g28000 : 89.0) Encodes chaperonin-60 alpha, a molecular chaperone involved in Rubisco folding. Mutants display aberrant chloroplast and embryo development.; chaperonin-60alpha (CPN60A); FUNCTIONS IN: ATP binding; I…	T
'1.3.13'	'PS.calvin cycle.rubisco interacting'	'evm.model.scaffold9444.3'	'(p21239|rub1_brana : 127.0) RuBisCO large subunit-binding protein subunit alpha, chloroplast precursor (60 kDa chaperonin subunit alpha) (CPN-60 alpha) (Fragment) - Brassica napus (Rape) & (at2g28000 : 122.0) Encodes chaperonin-60 alpha, a molecular chaperone involved in Rubisco folding. Mutants display aberrant chloroplast and embryo development.; chaperonin-60alpha (CPN60A); FUNCTIONS IN: ATP …	T
'1.3.13'	'PS.calvin cycle.rubisco interacting'	'evm.model.scaffold9705.5'	'(p08926|ruba_pea : 715.0) RuBisCO large subunit-binding protein subunit alpha, chloroplast precursor (60 kDa chaperonin subunit alpha) (CPN-60 alpha) - Pisum sativum (Garden pea) & (at2g28000 : 707.0) Encodes chaperonin-60 alpha, a molecular chaperone involved in Rubisco folding. Mutants display aberrant chloroplast and embryo development.; chaperonin-60alpha (CPN60A); FUNCTIONS IN: ATP binding;…	T
'1.3.1001'	'PS.calvin cycle.ribulose-1,5-bisP'	'ribulose-1,5-bisp'	'major CHO metabolism; PS.calvin cycle'	M
'1.3.1002'	'PS.calvin cycle'	'glycerate-3-p'	'major CHO metabolism; PS.calvin cycle; glycolysis; OPP.oxidative PP'	M
'1.3.1003'	'PS.calvin cycle'	'glycerate-1,3-bisp'	'major CHO metabolism; PS.calvin cycle; glycolysis; OPP.oxidative PP'	M
'1.3.1004'	'PS.calvin cycle'	'glyceraldehyde-3-p'	'major CHO metabolism; PS.calvin cycle; glycolysis; OPP.oxidative PP'	M
'1.3.1005'	'PS.calvin cycle'	'dihydroxyacetone-p'	'major CHO metabolism; PS.calvin cycle; glycolysis; OPP.oxidative PP'	M
'1.3.1006'	'PS.calvin cycle'	'fructose-1,6-bisp'	'major CHO metabolism; PS.calvin cycle; glycolysis; OPP.oxidative PP'	M
'1.3.1007'	'PS.calvin cycle'	'fructose-6-p'	'cell wall synthesis.cellulose synthesis; major CHO metabolism.synthesis.sucrose; major CHO metabolism.synthesis.starch; calvin cycle; glycolysis; OPP.oxidative PP'	M
'1.4'	'PS.reductive PP'	''	''
'1.5'	'PS.carbon concentrating mechanism'	''	''
'1.5.1'	'PS.carbon concentrating mechanism.C4'	''	''
'1.5.2'	'PS.carbon concentrating mechanism.CAM'	''	''
'1.5.3'	'PS.carbon concentrating mechanism.algal'	''	''
'2'	'major CHO metabolism'	''	''
'2.1'	'major CHO metabolism.synthesis'	''	''
'2.1.1'	'major CHO metabolism.synthesis.sucrose'	''	''
'2.1.1.1'	'major CHO metabolism.synthesis.sucrose.SPS'	'evm.model.c197493.1'	'(at1g04920 : 120.0) Encodes a protein with putative sucrose-phosphate synthase activity.; sucrose phosphate synthase 3F (SPS3F); FUNCTIONS IN: sucrose-phosphate synthase activity, transferase activity, transferring glycosyl groups; INVOLVED IN: biosynthetic process, sucrose metabolic process; LOCATED IN: cellular_component unknown; EXPRESSED IN: 9 plant structures; EXPRESSED DURING: LP.04 four l…	T
'2.1.1.1'	'major CHO metabolism.synthesis.sucrose.SPS'	'evm.model.c222367.19'	'(q43845|sps_soltu : 922.0) Sucrose-phosphate synthase (EC 2.4.1.14) (UDP-glucose-fructose-phosphate glucosyltransferase) - Solanum tuberosum (Potato) & (at5g20280 : 793.0) Encodes a protein with putative sucrose-phosphate synthase activity. When the gene was expressed in transgenic tobacco plants, a clear trend for increased SPS activity was noted.; sucrose phosphate synthase 1F (SPS1F); FUNCTIO…	T
'2.1.1.1'	'major CHO metabolism.synthesis.sucrose.SPS'	'evm.model.scaffold11492.6'	'(q43845|sps_soltu : 1409.0) Sucrose-phosphate synthase (EC 2.4.1.14) (UDP-glucose-fructose-phosphate glucosyltransferase) - Solanum tuberosum (Potato) & (at5g20280 : 1264.0) Encodes a protein with putative sucrose-phosphate synthase activity. When the gene was expressed in transgenic tobacco plants, a clear trend for increased SPS activity was noted.; sucrose phosphate synthase 1F (SPS1F); FUNCT…	T
'2.1.1.1'	'major CHO metabolism.synthesis.sucrose.SPS'	'evm.model.scaffold5107.9.1'	'(at4g10120 : 914.0) Encodes a protein with putative sucrose-phosphate synthase activity.; ATSPS4F; FUNCTIONS IN: transferase activity, transferring glycosyl groups; INVOLVED IN: biosynthetic process, sucrose metabolic process; LOCATED IN: plasma membrane; EXPRESSED IN: 19 plant structures; EXPRESSED DURING: 10 growth stages; CONTAINS InterPro DOMAIN/s: Sucrose-phosphate synthase (InterPro:IPR006…	T
'2.1.1.1'	'major CHO metabolism.synthesis.sucrose.SPS'	'evm.model.scaffold5107.9'	'(at4g10120 : 1054.0) Encodes a protein with putative sucrose-phosphate synthase activity.; ATSPS4F; FUNCTIONS IN: transferase activity, transferring glycosyl groups; INVOLVED IN: biosynthetic process, sucrose metabolic process; LOCATED IN: plasma membrane; EXPRESSED IN: 19 plant structures; EXPRESSED DURING: 10 growth stages; CONTAINS InterPro DOMAIN/s: Sucrose-phosphate synthase (InterPro:IPR00…	T
'2.1.1.1'	'major CHO metabolism.synthesis.sucrose.SPS'	'evm.model.scaffold888.19'	'(q43845|sps_soltu : 1192.0) Sucrose-phosphate synthase (EC 2.4.1.14) (UDP-glucose-fructose-phosphate glucosyltransferase) - Solanum tuberosum (Potato) & (at5g11110 : 1173.0) Encodes a protein with putative sucrose-phosphate synthase activity.Involved in pollen exine formation.; sucrose phosphate synthase 2F (SPS2F); FUNCTIONS IN: sucrose-phosphate synthase activity; INVOLVED IN: biosynthetic pro…	T
'2.1.1.1'	'major CHO metabolism.synthesis.sucrose.SPS'	'evm.model.scaffold9288.1'	'(at1g04920 : 1447.0) Encodes a protein with putative sucrose-phosphate synthase activity.; sucrose phosphate synthase 3F (SPS3F); FUNCTIONS IN: sucrose-phosphate synthase activity, transferase activity, transferring glycosyl groups; INVOLVED IN: biosynthetic process, sucrose metabolic process; LOCATED IN: cellular_component unknown; EXPRESSED IN: 9 plant structures; EXPRESSED DURING: LP.04 four …	T
'2.1.1.2'	'major CHO metabolism.synthesis.sucrose.SPP'	'evm.model.c219211.5'	'(at2g35840 : 598.0) Sucrose-6F-phosphate phosphohydrolase family protein; FUNCTIONS IN: phosphatase activity, magnesium ion binding, sucrose-phosphatase activity, catalytic activity; INVOLVED IN: sucrose biosynthetic process; LOCATED IN: nucleus, cytoplasm; EXPRESSED IN: 24 plant structures; EXPRESSED DURING: 13 growth stages; CONTAINS InterPro DOMAIN/s: Sucrose-phosphate synthase (InterPro:IPR0…	T
'2.1.1.2'	'major CHO metabolism.synthesis.sucrose.SPP'	'evm.model.c219211.5.1'	'(at2g35840 : 565.0) Sucrose-6F-phosphate phosphohydrolase family protein; FUNCTIONS IN: phosphatase activity, magnesium ion binding, sucrose-phosphatase activity, catalytic activity; INVOLVED IN: sucrose biosynthetic process; LOCATED IN: nucleus, cytoplasm; EXPRESSED IN: 24 plant structures; EXPRESSED DURING: 13 growth stages; CONTAINS InterPro DOMAIN/s: Sucrose-phosphate synthase (InterPro:IPR0…	T
'2.1.1.2'	'major CHO metabolism.synthesis.sucrose.SPP'	'evm.model.c219211.5.1.1'	'(at2g35840 : 407.0) Sucrose-6F-phosphate phosphohydrolase family protein; FUNCTIONS IN: phosphatase activity, magnesium ion binding, sucrose-phosphatase activity, catalytic activity; INVOLVED IN: sucrose biosynthetic process; LOCATED IN: nucleus, cytoplasm; EXPRESSED IN: 24 plant structures; EXPRESSED DURING: 13 growth stages; CONTAINS InterPro DOMAIN/s: Sucrose-phosphate synthase (InterPro:IPR0…	T
'2.1.1.2'	'major CHO metabolism.synthesis.sucrose.SPP'	'evm.model.c219211.5.1.2'	'(at2g35840 : 363.0) Sucrose-6F-phosphate phosphohydrolase family protein; FUNCTIONS IN: phosphatase activity, magnesium ion binding, sucrose-phosphatase activity, catalytic activity; INVOLVED IN: sucrose biosynthetic process; LOCATED IN: nucleus, cytoplasm; EXPRESSED IN: 24 plant structures; EXPRESSED DURING: 13 growth stages; CONTAINS InterPro DOMAIN/s: Sucrose-phosphate synthase (InterPro:IPR0…	T
'2.1.1.2'	'major CHO metabolism.synthesis.sucrose.SPP'	'evm.model.scaffold12394.15.1'	'(at2g35840 : 585.0) Sucrose-6F-phosphate phosphohydrolase family protein; FUNCTIONS IN: phosphatase activity, magnesium ion binding, sucrose-phosphatase activity, catalytic activity; INVOLVED IN: sucrose biosynthetic process; LOCATED IN: nucleus, cytoplasm; EXPRESSED IN: 24 plant structures; EXPRESSED DURING: 13 growth stages; CONTAINS InterPro DOMAIN/s: Sucrose-phosphate synthase (InterPro:IPR0…	T
'2.1.1.2'	'major CHO metabolism.synthesis.sucrose.SPP'	'evm.model.scaffold12394.15.2'	'(at2g35840 : 585.0) Sucrose-6F-phosphate phosphohydrolase family protein; FUNCTIONS IN: phosphatase activity, magnesium ion binding, sucrose-phosphatase activity, catalytic activity; INVOLVED IN: sucrose biosynthetic process; LOCATED IN: nucleus, cytoplasm; EXPRESSED IN: 24 plant structures; EXPRESSED DURING: 13 growth stages; CONTAINS InterPro DOMAIN/s: Sucrose-phosphate synthase (InterPro:IPR0…	T
'2.1.1.2'	'major CHO metabolism.synthesis.sucrose.SPP'	'evm.model.scaffold12394.15'	'(at2g35840 : 585.0) Sucrose-6F-phosphate phosphohydrolase family protein; FUNCTIONS IN: phosphatase activity, magnesium ion binding, sucrose-phosphatase activity, catalytic activity; INVOLVED IN: sucrose biosynthetic process; LOCATED IN: nucleus, cytoplasm; EXPRESSED IN: 24 plant structures; EXPRESSED DURING: 13 growth stages; CONTAINS InterPro DOMAIN/s: Sucrose-phosphate synthase (InterPro:IPR0…	T
'2.1.1.3'	'major CHO metabolism.synthesis.sucrose.FBPase'	'evm.model.scaffold8720.4'	'(at1g43670 : 406.0) Inositol monophosphatase family protein; FUNCTIONS IN: fructose 1,6-bisphosphate 1-phosphatase activity, phosphoric ester hydrolase activity; INVOLVED IN: carbohydrate metabolic process, fructose metabolic process; LOCATED IN: cellular_component unknown; EXPRESSED IN: 25 plant structures; EXPRESSED DURING: 16 growth stages; CONTAINS InterPro DOMAIN/s: Fructose-1,6-bisphosphat…	T
'2.1.1.1001'	'major CHO metabolism.synthesis.sucrose'	'fructose-6-p'	'cell wall synthesis.cellulose synthesis; major CHO metabolism.synthesis.sucrose; major CHO metabolism.synthesis.starch; glycolysis; OPP.oxidative PP'	M
'2.1.1.1002'	'major CHO metabolism.synthesis.sucrose'	'glucose-6-p'	'cell wall synthesis.cellulose synthesis; major CHO metabolism.synthesis.sucrose; major CHO metabolism.synthesis.starch; glycolysis; OPP.oxidative PP'	M
'2.1.1.1003'	'major CHO metabolism.synthesis.sucrose'	'glucose-1-p'	'cell wall synthesis.cellulose synthesis; major CHO metabolism.synthesis.sucrose; major CHO metabolism.synthesis.starch'	M
'2.1.1.1004'	'major CHO metabolism.synthesis.sucrose'	'glucose-1,6-bisp'	'cell wall synthesis.cellulose synthesis; major CHO metabolism.synthesis.sucrose; major CHO metabolism.synthesis.starch'	M
'2.1.1.1005'	'major CHO metabolism.synthesis.sucrose'	'fructose-2,6-bisp'	'major CHO metabolism.synthesis.sucrose'	M
'2.1.1.1006'	'major CHO metabolism.synthesis.sucrose'	'udp-glucose'	'cell wall synthesis.cellulose synthesis; major CHO metabolism.synthesis.sucrose'	M
'2.1.1.1007'	'major CHO metabolism.synthesis.sucrose'	'sucrose-6-p'	'major CHO metabolism.synthesis.sucrose'	M
'2.1.1.1008'	'major CHO metabolism.synthesis.sucrose'	'sucrose'	'major CHO metabolism.synthesis.sucrose; major CHO metabolism.degradation.sucrose'	M
'2.1.2'	'major CHO metabolism.synthesis.starch'	'evm.model.scaffold3077.16'	'(at1g54940 : 480.0) plant glycogenin-like starch initiation protein 4 (PGSIP4); FUNCTIONS IN: transferase activity, transferring glycosyl groups; INVOLVED IN: biosynthetic process; LOCATED IN: endomembrane system; EXPRESSED IN: 6 plant structures; EXPRESSED DURING: petal differentiation and expansion stage; CONTAINS InterPro DOMAIN/s: Glycosyl transferase, family 8 (InterPro:IPR002495); BEST Ara…	T
'2.1.2'	'major CHO metabolism.synthesis.starch'	'evm.model.scaffold3077.18'	'(at1g54940 : 205.0) plant glycogenin-like starch initiation protein 4 (PGSIP4); FUNCTIONS IN: transferase activity, transferring glycosyl groups; INVOLVED IN: biosynthetic process; LOCATED IN: endomembrane system; EXPRESSED IN: 6 plant structures; EXPRESSED DURING: petal differentiation and expansion stage; CONTAINS InterPro DOMAIN/s: Glycosyl transferase, family 8 (InterPro:IPR002495); BEST Ara…	T
'2.1.2.1'	'major CHO metabolism.synthesis.starch.AGPase'	'evm.model.scaffold12112.3'	'(at1g74910 : 552.0) ADP-glucose pyrophosphorylase family protein; FUNCTIONS IN: transferase activity, nucleotidyltransferase activity; INVOLVED IN: response to cadmium ion, biosynthetic process; LOCATED IN: peroxisome; EXPRESSED IN: 24 plant structures; EXPRESSED DURING: 13 growth stages; CONTAINS InterPro DOMAIN/s: Trimeric LpxA-like (InterPro:IPR011004), Nucleotidyl transferase (InterPro:IPR00…	T
'2.1.2.1'	'major CHO metabolism.synthesis.starch.AGPase'	'evm.model.scaffold1271.17'	'(at1g05610 : 253.0) Encodes the small subunit of ADP-glucose pyrophosphorylase. The small subunit is the catalytic isoform responsible for ADP-glucose pyrophosphorylase activity. The presence of the small subunit is required for large subunit stability. Two isoforms of the small subunit (ApS1 and ApS2) have been described. ApS2 is a minor small subunit isoform present in all plant tissues tested…	T
'2.1.2.1'	'major CHO metabolism.synthesis.starch.AGPase'	'evm.model.scaffold1271.17.1'	'(at1g05610 : 139.0) Encodes the small subunit of ADP-glucose pyrophosphorylase. The small subunit is the catalytic isoform responsible for ADP-glucose pyrophosphorylase activity. The presence of the small subunit is required for large subunit stability. Two isoforms of the small subunit (ApS1 and ApS2) have been described. ApS2 is a minor small subunit isoform present in all plant tissues tested…	T
'2.1.2.1'	'major CHO metabolism.synthesis.starch.AGPase'	'evm.model.scaffold1359.1'	'(p52417|glgs2_vicfa : 350.0) Glucose-1-phosphate adenylyltransferase small subunit 2, chloroplast precursor (EC 2.7.7.27) (ADP-glucose synthase) (ADP-glucose pyrophosphorylase) (AGPase B) (Alpha-D-glucose-1-phosphate adenyl transferase) - Vicia faba (Broad bean) & (at5g48300 : 343.0) Encodes the small subunit of ADP-glucose pyrophosphorylase. The small subunit is the catalytic isoform responsibl…	T
'2.1.2.1'	'major CHO metabolism.synthesis.starch.AGPase'	'evm.model.scaffold3608.23'	'(q00081|glgl1_soltu : 770.0) Glucose-1-phosphate adenylyltransferase large subunit 1 (EC 2.7.7.27) (ADP-glucose synthase) (ADP-glucose pyrophosphorylase) (AGPase S) (Alpha-D-glucose-1-phosphate adenyl transferase) (Fragment) - Solanum tuberosum (Potato) & (at4g39210 : 737.0) Encodes the large subunit of ADP-Glucose Pyrophosphorylase which catalyzes the first, rate limiting step in starch biosynt…	T
'2.1.2.1'	'major CHO metabolism.synthesis.starch.AGPase'	'evm.model.scaffold3992.16'	'(p55242|glgl2_soltu : 582.0) Glucose-1-phosphate adenylyltransferase large subunit 2, chloroplast precursor (EC 2.7.7.27) (ADP-glucose synthase) (ADP-glucose pyrophosphorylase) (AGPase S) (Alpha-D-glucose-1-phosphate adenyl transferase) - Solanum tuberosum (Potato & (at1g27680 : 561.0) ADP-glucose pyrophosphorylase catalyzes the first, rate limiting step in starch biosynthesis. The large subunit…	T
'2.1.2.1'	'major CHO metabolism.synthesis.starch.AGPase'	'evm.model.scaffold488.8'	'(loc_os03g11050.1 : 459.0) no description available & (at1g74910 : 452.0) ADP-glucose pyrophosphorylase family protein; FUNCTIONS IN: transferase activity, nucleotidyltransferase activity; INVOLVED IN: response to cadmium ion, biosynthetic process; LOCATED IN: peroxisome; EXPRESSED IN: 24 plant structures; EXPRESSED DURING: 13 growth stages; CONTAINS InterPro DOMAIN/s: Trimeric LpxA-like (InterP…	T
'2.1.2.1'	'major CHO metabolism.synthesis.starch.AGPase'	'evm.model.scaffold5826.13'	'(q9m462|glgs_brana : 755.0) Glucose-1-phosphate adenylyltransferase small subunit, chloroplast precursor (EC 2.7.7.27) (ADP-glucose synthase) (ADP-glucose pyrophosphorylase) (AGPase B) (Alpha-D-glucose-1-phosphate adenyl transferase) - Brassica napus (Rape) & (at5g48300 : 748.0) Encodes the small subunit of ADP-glucose pyrophosphorylase. The small subunit is the catalytic isoform responsible for…	T
'2.1.2.1'	'major CHO metabolism.synthesis.starch.AGPase'	'evm.model.scaffold6334.50'	'(p55243|glgl3_soltu : 776.0) Glucose-1-phosphate adenylyltransferase large subunit 3, chloroplast precursor (EC 2.7.7.27) (ADP-glucose synthase) (ADP-glucose pyrophosphorylase) (AGPase S) (Alpha-D-glucose-1-phosphate adenyl transferase) - Solanum tuberosum (Potato & (at5g19220 : 764.0) Encodes the large subunit of ADP-glucose pyrophosphorylase which catalyzes the first, rate limiting step in sta…	T
'2.1.2.1'	'major CHO metabolism.synthesis.starch.AGPase'	'evm.model.scaffold7685.9'	'(p23509|glgs_soltu : 787.0) Glucose-1-phosphate adenylyltransferase small subunit, chloroplast precursor (EC 2.7.7.27) (ADP-glucose synthase) (ADP-glucose pyrophosphorylase) (AGPase B) (Alpha-D-glucose-1-phosphate adenyl transferase) - Solanum tuberosum (Potato) & (at5g48300 : 766.0) Encodes the small subunit of ADP-glucose pyrophosphorylase. The small subunit is the catalytic isoform responsibl…	T
'2.1.2.2'	'major CHO metabolism.synthesis.starch.starch synthase'	'evm.model.c205563.1.1'	'(o82627|ssg1_antma : 806.0) Granule-bound starch synthase 1, chloroplast precursor (EC 2.4.1.21) (Granule-bound starch synthase I) (GBSS-I) - Antirrhinum majus (Garden snapdragon) & (at1g32900 : 717.0) UDP-Glycosyltransferase superfamily protein; FUNCTIONS IN: protein binding, transferase activity, transferring glycosyl groups; INVOLVED IN: biosynthetic process, glucan biosynthetic process; LOCA…	T
'2.1.2.2'	'major CHO metabolism.synthesis.starch.starch synthase'	'evm.model.c205563.1'	'(o82627|ssg1_antma : 806.0) Granule-bound starch synthase 1, chloroplast precursor (EC 2.4.1.21) (Granule-bound starch synthase I) (GBSS-I) - Antirrhinum majus (Garden snapdragon) & (at1g32900 : 717.0) UDP-Glycosyltransferase superfamily protein; FUNCTIONS IN: protein binding, transferase activity, transferring glycosyl groups; INVOLVED IN: biosynthetic process, glucan biosynthetic process; LOCA…	T
'2.1.2.2'	'major CHO metabolism.synthesis.starch.starch synthase'	'evm.model.scaffold1139.1'	'(at5g24300 : 614.0) SSI is a plastidial enzyme and crucial for the synthesis of normal amylopectin in the leaves of Arabidopsis. The absence of SSI results in a deficiency in the number of shorter glucans which in turn affect the formation and connection of the amylopectin clusters in starch.; SUPPRESSOR OF SALICYLIC ACID INSENSITIVITY 1 (SSI1); FUNCTIONS IN: transferase activity, transferring g…	T
'2.1.2.2'	'major CHO metabolism.synthesis.starch.starch synthase'	'evm.model.scaffold2943.3'	'(q43846|ssy3_soltu : 1205.0) Soluble starch synthase 3, chloroplast precursor (EC 2.4.1.21) (SS III) (Soluble starch synthase III) - Solanum tuberosum (Potato) & (at1g11720 : 1132.0) Encodes a starch synthase that in addition to its role in starch biosynthesis also has a negative regulatory function in the biosynthesis of transient starch. The protein apparently contains a starch-binding domain …	T
'2.1.2.2'	'major CHO metabolism.synthesis.starch.starch synthase'	'evm.model.scaffold3176.8'	'(at4g18240 : 993.0) starch synthase 4 (SS4); FUNCTIONS IN: transferase activity, transferring glycosyl groups; INVOLVED IN: starch metabolic process; LOCATED IN: chloroplast; EXPRESSED IN: 24 plant structures; EXPRESSED DURING: 13 growth stages; CONTAINS InterPro DOMAIN/s: Glycogen/starch synthases, ADP-glucose type (InterPro:IPR011835), Starch synthase, catalytic domain (InterPro:IPR013534), Gl…	T
'2.1.2.2'	'major CHO metabolism.synthesis.starch.starch synthase'	'evm.model.scaffold3220.2'	'(q43847|ssy2_soltu : 810.0) Granule-bound starch synthase 2, chloroplast precursor (EC 2.4.1.21) (Granule-bound starch synthase II) (SS II) (GBSS-II) - Solanum tuberosum (Potato) & (at3g01180 : 763.0) starch synthase 2 (SS2); FUNCTIONS IN: transferase activity, transferring glycosyl groups; INVOLVED IN: cellulose biosynthetic process, glucan biosynthetic process, biosynthetic process, glycogen b…	T
'2.1.2.2'	'major CHO metabolism.synthesis.starch.starch synthase'	'evm.model.scaffold5262.1'	'(chl4|516359 : 486.0) no description available & (loc_os01g52250.4 : 395.0) no description available & (at4g18240 : 384.0) starch synthase 4 (SS4); FUNCTIONS IN: transferase activity, transferring glycosyl groups; INVOLVED IN: starch metabolic process; LOCATED IN: chloroplast; EXPRESSED IN: 24 plant structures; EXPRESSED DURING: 13 growth stages; CONTAINS InterPro DOMAIN/s: Glycogen/starch synth…	T
'2.1.2.3'	'major CHO metabolism.synthesis.starch.starch branching'	'evm.model.scaffold11415.1'	'(at3g20440 : 382.0) BE1 ia a putative glycoside hydrolase. It plays vital roles during embryogenesis and in carbohydrate metabolism. Mutation in BE1 has pleotrophic effect on the whole plant development.; EMBRYO DEFECTIVE 2729 (EMB2729); FUNCTIONS IN: cation binding, catalytic activity, alpha-amylase activity; INVOLVED IN: post-embryonic development, carbohydrate metabolic process, embryo develo…	T
'2.1.2.3'	'major CHO metabolism.synthesis.starch.starch branching'	'evm.model.scaffold5844.4.2'	'(at5g03650 : 857.0) Encodes starch branching enzyme (E.C.2.4.1.18) similar to SBE2 from maize and rice. Expressed throughout the plant and highest in seedlings and cauline leaves.; starch branching enzyme 2.2 (SBE2.2); FUNCTIONS IN: 1,4-alpha-glucan branching enzyme activity; INVOLVED IN: amylopectin biosynthetic process, starch metabolic process; LOCATED IN: chloroplast, chloroplast stroma; EXP…	T
'2.1.2.3'	'major CHO metabolism.synthesis.starch.starch branching'	'evm.model.scaffold5844.4.1'	'(at5g03650 : 857.0) Encodes starch branching enzyme (E.C.2.4.1.18) similar to SBE2 from maize and rice. Expressed throughout the plant and highest in seedlings and cauline leaves.; starch branching enzyme 2.2 (SBE2.2); FUNCTIONS IN: 1,4-alpha-glucan branching enzyme activity; INVOLVED IN: amylopectin biosynthetic process, starch metabolic process; LOCATED IN: chloroplast, chloroplast stroma; EXP…	T
'2.1.2.3'	'major CHO metabolism.synthesis.starch.starch branching'	'evm.model.scaffold5844.4'	'(at5g03650 : 857.0) Encodes starch branching enzyme (E.C.2.4.1.18) similar to SBE2 from maize and rice. Expressed throughout the plant and highest in seedlings and cauline leaves.; starch branching enzyme 2.2 (SBE2.2); FUNCTIONS IN: 1,4-alpha-glucan branching enzyme activity; INVOLVED IN: amylopectin biosynthetic process, starch metabolic process; LOCATED IN: chloroplast, chloroplast stroma; EXP…	T
'2.1.2.3'	'major CHO metabolism.synthesis.starch.starch branching'	'evm.model.scaffold8621.1'	'(q01401|glgb_orysa : 323.0) 1,4-alpha-glucan branching enzyme, chloroplast precursor (EC 2.4.1.18) (Starch branching enzyme) (Q-enzyme) - Oryza sativa (Rice) & (loc_os06g51084.7 : 323.0) no description available & (chl4|523681 : 231.0) no description available & (at2g36390 : 201.0) Encodes a starch branching enzyme (EC.2.4.1.18) similar to SBE2 from maize and rice. Expressed throughout plant tis…	T
'2.1.2.3'	'major CHO metabolism.synthesis.starch.starch branching'	'evm.model.scaffold999.2'	'(at3g20440 : 367.0) BE1 ia a putative glycoside hydrolase. It plays vital roles during embryogenesis and in carbohydrate metabolism. Mutation in BE1 has pleotrophic effect on the whole plant development.; EMBRYO DEFECTIVE 2729 (EMB2729); FUNCTIONS IN: cation binding, catalytic activity, alpha-amylase activity; INVOLVED IN: post-embryonic development, carbohydrate metabolic process, embryo develo…	T
'2.1.2.4'	'major CHO metabolism.synthesis.starch.debranching'	'evm.model.c222345.13'	'(at2g39930 : 1033.0) Encodes an isoamylase-type debranching enzyme. Mutations in this gene cause the loss of detectable isoamylase activity and the disruption of normal starch structure. Mutants have reduced starch content and abnormally structured amylopectins and phytoglycogens. It has been postulated that AtISA1 interacts with AtISA2 to form the Iso1 complex.; isoamylase 1 (ISA1); FUNCTIONS I…	T
'2.1.2.4'	'major CHO metabolism.synthesis.starch.debranching'	'evm.model.c222345.13.1'	'(at2g39930 : 1033.0) Encodes an isoamylase-type debranching enzyme. Mutations in this gene cause the loss of detectable isoamylase activity and the disruption of normal starch structure. Mutants have reduced starch content and abnormally structured amylopectins and phytoglycogens. It has been postulated that AtISA1 interacts with AtISA2 to form the Iso1 complex.; isoamylase 1 (ISA1); FUNCTIONS I…	T
'2.1.2.4'	'major CHO metabolism.synthesis.starch.debranching'	'evm.model.c222345.13.1.1'	'(at2g39930 : 1033.0) Encodes an isoamylase-type debranching enzyme. Mutations in this gene cause the loss of detectable isoamylase activity and the disruption of normal starch structure. Mutants have reduced starch content and abnormally structured amylopectins and phytoglycogens. It has been postulated that AtISA1 interacts with AtISA2 to form the Iso1 complex.; isoamylase 1 (ISA1); FUNCTIONS I…	T
'2.1.2.4'	'major CHO metabolism.synthesis.starch.debranching'	'evm.model.scaffold4851.21'	'(at1g03310 : 685.0) Encodes a protein with strong similarity to isoamylase (EC:3.2.1.68) however lacks critical residues known to be important for activity. Appears to co localize with ISA1 in the chloroplast isoamylase complex. Mutations in this gene cause the loss of detectable isoamylase activity and the disruption of normal starch structure. It has been postulated that AtISA2 interacts with …	T
'2.1.2.4'	'major CHO metabolism.synthesis.starch.debranching'	'evm.model.scaffold865.2'	'(at1g03310 : 663.0) Encodes a protein with strong similarity to isoamylase (EC:3.2.1.68) however lacks critical residues known to be important for activity. Appears to co localize with ISA1 in the chloroplast isoamylase complex. Mutations in this gene cause the loss of detectable isoamylase activity and the disruption of normal starch structure. It has been postulated that AtISA2 interacts with …	T
'2.1.2.5'	'major CHO metabolism.synthesis.starch.transporter'	''	''
'2.1.2.60'	'major CHO metabolism.synthesis.starch.ADP Glucose Phosphorylase'	''	''
'2.1.2.1001'	'major CHO metabolism.synthesis.starch'	'fructose-6-p'	'cell wall synthesis.cellulose synthesis; major CHO metabolism.synthesis.sucrose; major CHO metabolism.synthesis.starch; glycolysis; OPP.oxidative PP'	M
'2.1.2.1002'	'major CHO metabolism.synthesis.starch'	'glucose-6-p'	'cell wall synthesis.cellulose synthesis; major CHO metabolism.synthesis.sucrose; major CHO metabolism.synthesis.starch; glycolysis; OPP.oxidative PP'	M
'2.1.2.1003'	'major CHO metabolism.synthesis.starch'	'glucose-1-p'	'cell wall synthesis.cellulose synthesis; major CHO metabolism.synthesis.sucrose; major CHO metabolism.synthesis.starch'	M
'2.1.2.1004'	'major CHO metabolism.synthesis.starch'	'adp-glucose'	'major CHO metabolism.synthesis.starch'	M
'2.2'	'major CHO metabolism.degradation'	''	''
'2.2.1'	'major CHO metabolism.degradation.sucrose'	''	''
'2.2.1.1'	'major CHO metabolism.degradation.sucrose.fructokinase'	'evm.model.c218597.4'	'(at5g51830 : 392.0) pfkB-like carbohydrate kinase family protein; FUNCTIONS IN: kinase activity, ribokinase activity; INVOLVED IN: response to cadmium ion; LOCATED IN: cellular_component unknown; EXPRESSED IN: 23 plant structures; EXPRESSED DURING: 13 growth stages; CONTAINS InterPro DOMAIN/s: Carbohydrate/purine kinase (InterPro:IPR011611), Ribokinase (InterPro:IPR002139), Carbohydrate/puine ki…	T
'2.2.1.1'	'major CHO metabolism.degradation.sucrose.fructokinase'	'evm.model.c218597.4.1'	'(at5g51830 : 392.0) pfkB-like carbohydrate kinase family protein; FUNCTIONS IN: kinase activity, ribokinase activity; INVOLVED IN: response to cadmium ion; LOCATED IN: cellular_component unknown; EXPRESSED IN: 23 plant structures; EXPRESSED DURING: 13 growth stages; CONTAINS InterPro DOMAIN/s: Carbohydrate/purine kinase (InterPro:IPR011611), Ribokinase (InterPro:IPR002139), Carbohydrate/puine ki…	T
'2.2.1.1'	'major CHO metabolism.degradation.sucrose.fructokinase'	'evm.model.scaffold11473.1'	'(at3g59480 : 517.0) pfkB-like carbohydrate kinase family protein; FUNCTIONS IN: kinase activity, ribokinase activity; INVOLVED IN: D-ribose metabolic process, acetate fermentation, sucrose biosynthetic process, sucrose catabolic process, using beta-fructofuranosidase; LOCATED IN: cellular_component unknown; EXPRESSED IN: 9 plant structures; EXPRESSED DURING: 4 anthesis, C globular stage, petal d…	T
'2.2.1.1'	'major CHO metabolism.degradation.sucrose.fructokinase'	'evm.model.scaffold12609.5'	'(at1g66430 : 370.0) pfkB-like carbohydrate kinase family protein; FUNCTIONS IN: kinase activity, ribokinase activity; INVOLVED IN: D-ribose metabolic process, acetate fermentation, sucrose biosynthetic process, sucrose catabolic process, using beta-fructofuranosidase; LOCATED IN: chloroplast, chloroplast stroma; EXPRESSED IN: 22 plant structures; EXPRESSED DURING: 14 growth stages; CONTAINS Inte…	T
'2.2.1.1'	'major CHO metabolism.degradation.sucrose.fructokinase'	'evm.model.scaffold2311.3'	'(at1g69200 : 358.0) Encodes a fructokinase-like protein (AT3G54090/FLN1, AT1G69200/FLN2), a member of the pfkB-carbohydrate kinase family. FLN1 and FLN2 are potential plastidial thioredoxin z (TRX z) targets.; fructokinase-like 2 (FLN2); FUNCTIONS IN: kinase activity; INVOLVED IN: acetate fermentation, sucrose biosynthetic process, sucrose catabolic process, using beta-fructofuranosidase; LOCATE…	T
'2.2.1.1'	'major CHO metabolism.degradation.sucrose.fructokinase'	'evm.model.scaffold243.1'	'(at3g54090 : 569.0) Encodes a fructokinase-like protein (AT3G54090/FLN1, AT1G69200/FLN2), a member of the pfkB-carbohydrate kinase family. FLN1 and FLN2 are potential plastidial thioredoxin z (TRX z) targets.; fructokinase-like 1 (FLN1); FUNCTIONS IN: kinase activity; INVOLVED IN: acetate fermentation, sucrose biosynthetic process, sucrose catabolic process, using beta-fructofuranosidase; LOCATE…	T
'2.2.1.1'	'major CHO metabolism.degradation.sucrose.fructokinase'	'evm.model.scaffold2636.18'	'(at3g59480 : 330.0) pfkB-like carbohydrate kinase family protein; FUNCTIONS IN: kinase activity, ribokinase activity; INVOLVED IN: D-ribose metabolic process, acetate fermentation, sucrose biosynthetic process, sucrose catabolic process, using beta-fructofuranosidase; LOCATED IN: cellular_component unknown; EXPRESSED IN: 9 plant structures; EXPRESSED DURING: 4 anthesis, C globular stage, petal d…	T
'2.2.1.1'	'major CHO metabolism.degradation.sucrose.fructokinase'	'evm.model.scaffold2636.19'	'(at3g59480 : 513.0) pfkB-like carbohydrate kinase family protein; FUNCTIONS IN: kinase activity, ribokinase activity; INVOLVED IN: D-ribose metabolic process, acetate fermentation, sucrose biosynthetic process, sucrose catabolic process, using beta-fructofuranosidase; LOCATED IN: cellular_component unknown; EXPRESSED IN: 9 plant structures; EXPRESSED DURING: 4 anthesis, C globular stage, petal d…	T
'2.2.1.1'	'major CHO metabolism.degradation.sucrose.fructokinase'	'evm.model.scaffold379.5'	'(at3g54090 : 162.0) Encodes a fructokinase-like protein (AT3G54090/FLN1, AT1G69200/FLN2), a member of the pfkB-carbohydrate kinase family. FLN1 and FLN2 are potential plastidial thioredoxin z (TRX z) targets.; fructokinase-like 1 (FLN1); FUNCTIONS IN: kinase activity; INVOLVED IN: acetate fermentation, sucrose biosynthetic process, sucrose catabolic process, using beta-fructofuranosidase; LOCATE…	T
'2.2.1.1'	'major CHO metabolism.degradation.sucrose.fructokinase'	'evm.model.scaffold4203.33'	'(at3g54090 : 177.0) Encodes a fructokinase-like protein (AT3G54090/FLN1, AT1G69200/FLN2), a member of the pfkB-carbohydrate kinase family. FLN1 and FLN2 are potential plastidial thioredoxin z (TRX z) targets.; fructokinase-like 1 (FLN1); FUNCTIONS IN: kinase activity; INVOLVED IN: acetate fermentation, sucrose biosynthetic process, sucrose catabolic process, using beta-fructofuranosidase; LOCATE…	T
'2.2.1.1'	'major CHO metabolism.degradation.sucrose.fructokinase'	'evm.model.scaffold6808.19'	'(at3g59480 : 489.0) pfkB-like carbohydrate kinase family protein; FUNCTIONS IN: kinase activity, ribokinase activity; INVOLVED IN: D-ribose metabolic process, acetate fermentation, sucrose biosynthetic process, sucrose catabolic process, using beta-fructofuranosidase; LOCATED IN: cellular_component unknown; EXPRESSED IN: 9 plant structures; EXPRESSED DURING: 4 anthesis, C globular stage, petal d…	T
'2.2.1.1'	'major CHO metabolism.degradation.sucrose.fructokinase'	'evm.model.scaffold871.4'	'(at3g59480 : 462.0) pfkB-like carbohydrate kinase family protein; FUNCTIONS IN: kinase activity, ribokinase activity; INVOLVED IN: D-ribose metabolic process, acetate fermentation, sucrose biosynthetic process, sucrose catabolic process, using beta-fructofuranosidase; LOCATED IN: cellular_component unknown; EXPRESSED IN: 9 plant structures; EXPRESSED DURING: 4 anthesis, C globular stage, petal d…	T
'2.2.1.1'	'major CHO metabolism.degradation.sucrose.fructokinase'	'evm.model.scaffold8827.1'	'(at3g59480 : 181.0) pfkB-like carbohydrate kinase family protein; FUNCTIONS IN: kinase activity, ribokinase activity; INVOLVED IN: D-ribose metabolic process, acetate fermentation, sucrose biosynthetic process, sucrose catabolic process, using beta-fructofuranosidase; LOCATED IN: cellular_component unknown; EXPRESSED IN: 9 plant structures; EXPRESSED DURING: 4 anthesis, C globular stage, petal d…	T
'2.2.1.3'	'major CHO metabolism.degradation.sucrose.invertases'	''	''
'2.2.1.3.1'	'major CHO metabolism.degradation.sucrose.invertases.neutral'	'evm.model.c220429.5'	'(at4g09510 : 550.0) CINV2 appears to function as a neutral invertase based on the phenotype of a cinv1(AT1G35580)/cinv2 double mutant. It is predicted to be a cytosolic enzyme. CINV1, CINV2, and possibly other cytosolic invertases may play an important role in supplying carbon from sucrose to non-photosynthetic tissues.; cytosolic invertase 2 (CINV2); FUNCTIONS IN: sucrose alpha-glucosidase acti…	T
'2.2.1.3.1'	'major CHO metabolism.degradation.sucrose.invertases.neutral'	'evm.model.c220641.6.3'	'(loc_os02g32730.1 : 681.0) no description available & (at5g22510 : 678.0) Encodes a chloroplast-targeted alkaline/neutral invertase that is implicated in the development of the photosynthetic apparatus and nitrogen assimilation in seedlings to control the sucrose to hexose ratio.; alkaline/neutral invertase (INV-E); FUNCTIONS IN: beta-fructofuranosidase activity; INVOLVED IN: cotyledon developme…	T
'2.2.1.3.1'	'major CHO metabolism.degradation.sucrose.invertases.neutral'	'evm.model.c220641.6'	'(at5g22510 : 860.0) Encodes a chloroplast-targeted alkaline/neutral invertase that is implicated in the development of the photosynthetic apparatus and nitrogen assimilation in seedlings to control the sucrose to hexose ratio.; alkaline/neutral invertase (INV-E); FUNCTIONS IN: beta-fructofuranosidase activity; INVOLVED IN: cotyledon development, starch metabolic process; LOCATED IN: chloroplast;…	T
'2.2.1.3.1'	'major CHO metabolism.degradation.sucrose.invertases.neutral'	'evm.model.c220641.6.1'	'(at5g22510 : 860.0) Encodes a chloroplast-targeted alkaline/neutral invertase that is implicated in the development of the photosynthetic apparatus and nitrogen assimilation in seedlings to control the sucrose to hexose ratio.; alkaline/neutral invertase (INV-E); FUNCTIONS IN: beta-fructofuranosidase activity; INVOLVED IN: cotyledon development, starch metabolic process; LOCATED IN: chloroplast;…	T
'2.2.1.3.1'	'major CHO metabolism.degradation.sucrose.invertases.neutral'	'evm.model.c220641.6.2'	'(at5g22510 : 860.0) Encodes a chloroplast-targeted alkaline/neutral invertase that is implicated in the development of the photosynthetic apparatus and nitrogen assimilation in seedlings to control the sucrose to hexose ratio.; alkaline/neutral invertase (INV-E); FUNCTIONS IN: beta-fructofuranosidase activity; INVOLVED IN: cotyledon development, starch metabolic process; LOCATED IN: chloroplast;…	T
'2.2.1.3.1'	'major CHO metabolism.degradation.sucrose.invertases.neutral'	'evm.model.scaffold12372.18'	'(at1g56560 : 728.0) Plant neutral invertase family protein; FUNCTIONS IN: catalytic activity, beta-fructofuranosidase activity; INVOLVED IN: biological_process unknown; EXPRESSED IN: 24 plant structures; EXPRESSED DURING: 14 growth stages; CONTAINS InterPro DOMAIN/s: Plant neutral invertase (InterPro:IPR006937), Six-hairpin glycosidase-like (InterPro:IPR008928); BEST Arabidopsis thaliana protein…	T
'2.2.1.3.1'	'major CHO metabolism.degradation.sucrose.invertases.neutral'	'evm.model.scaffold1612.9'	'(at4g09510 : 997.0) CINV2 appears to function as a neutral invertase based on the phenotype of a cinv1(AT1G35580)/cinv2 double mutant. It is predicted to be a cytosolic enzyme. CINV1, CINV2, and possibly other cytosolic invertases may play an important role in supplying carbon from sucrose to non-photosynthetic tissues.; cytosolic invertase 2 (CINV2); FUNCTIONS IN: sucrose alpha-glucosidase acti…	T
'2.2.1.3.1'	'major CHO metabolism.degradation.sucrose.invertases.neutral'	'evm.model.scaffold1612.9.1'	'(at4g09510 : 997.0) CINV2 appears to function as a neutral invertase based on the phenotype of a cinv1(AT1G35580)/cinv2 double mutant. It is predicted to be a cytosolic enzyme. CINV1, CINV2, and possibly other cytosolic invertases may play an important role in supplying carbon from sucrose to non-photosynthetic tissues.; cytosolic invertase 2 (CINV2); FUNCTIONS IN: sucrose alpha-glucosidase acti…	T
'2.2.1.3.1'	'major CHO metabolism.degradation.sucrose.invertases.neutral'	'evm.model.scaffold3356.4.1'	'(at4g09510 : 966.0) CINV2 appears to function as a neutral invertase based on the phenotype of a cinv1(AT1G35580)/cinv2 double mutant. It is predicted to be a cytosolic enzyme. CINV1, CINV2, and possibly other cytosolic invertases may play an important role in supplying carbon from sucrose to non-photosynthetic tissues.; cytosolic invertase 2 (CINV2); FUNCTIONS IN: sucrose alpha-glucosidase acti…	T
'2.2.1.3.1'	'major CHO metabolism.degradation.sucrose.invertases.neutral'	'evm.model.scaffold3356.4'	'(at4g09510 : 966.0) CINV2 appears to function as a neutral invertase based on the phenotype of a cinv1(AT1G35580)/cinv2 double mutant. It is predicted to be a cytosolic enzyme. CINV1, CINV2, and possibly other cytosolic invertases may play an important role in supplying carbon from sucrose to non-photosynthetic tissues.; cytosolic invertase 2 (CINV2); FUNCTIONS IN: sucrose alpha-glucosidase acti…	T
'2.2.1.3.1'	'major CHO metabolism.degradation.sucrose.invertases.neutral'	'evm.model.scaffold3356.4.2'	'(at4g09510 : 800.0) CINV2 appears to function as a neutral invertase based on the phenotype of a cinv1(AT1G35580)/cinv2 double mutant. It is predicted to be a cytosolic enzyme. CINV1, CINV2, and possibly other cytosolic invertases may play an important role in supplying carbon from sucrose to non-photosynthetic tissues.; cytosolic invertase 2 (CINV2); FUNCTIONS IN: sucrose alpha-glucosidase acti…	T
'2.2.1.3.1'	'major CHO metabolism.degradation.sucrose.invertases.neutral'	'evm.model.scaffold5794.19'	'(at4g09510 : 659.0) CINV2 appears to function as a neutral invertase based on the phenotype of a cinv1(AT1G35580)/cinv2 double mutant. It is predicted to be a cytosolic enzyme. CINV1, CINV2, and possibly other cytosolic invertases may play an important role in supplying carbon from sucrose to non-photosynthetic tissues.; cytosolic invertase 2 (CINV2); FUNCTIONS IN: sucrose alpha-glucosidase acti…	T
'2.2.1.3.1'	'major CHO metabolism.degradation.sucrose.invertases.neutral'	'evm.model.scaffold6920.14'	'(at4g34860 : 800.0) Plant neutral invertase family protein; FUNCTIONS IN: catalytic activity, beta-fructofuranosidase activity; LOCATED IN: cytosol; EXPRESSED IN: 20 plant structures; EXPRESSED DURING: 11 growth stages; CONTAINS InterPro DOMAIN/s: Plant neutral invertase (InterPro:IPR006937), Six-hairpin glycosidase-like (InterPro:IPR008928); BEST Arabidopsis thaliana protein match is: cytosolic…	T
'2.2.1.3.1'	'major CHO metabolism.degradation.sucrose.invertases.neutral'	'evm.model.scaffold7965.5'	'(at4g34860 : 810.0) Plant neutral invertase family protein; FUNCTIONS IN: catalytic activity, beta-fructofuranosidase activity; LOCATED IN: cytosol; EXPRESSED IN: 20 plant structures; EXPRESSED DURING: 11 growth stages; CONTAINS InterPro DOMAIN/s: Plant neutral invertase (InterPro:IPR006937), Six-hairpin glycosidase-like (InterPro:IPR008928); BEST Arabidopsis thaliana protein match is: cytosolic…	T
'2.2.1.3.1'	'major CHO metabolism.degradation.sucrose.invertases.neutral'	'evm.model.scaffold9927.46'	'(at3g06500 : 718.0) Plant neutral invertase family protein; FUNCTIONS IN: catalytic activity, beta-fructofuranosidase activity; INVOLVED IN: biological_process unknown; EXPRESSED IN: 23 plant structures; EXPRESSED DURING: 13 growth stages; CONTAINS InterPro DOMAIN/s: Plant neutral invertase (InterPro:IPR006937), Six-hairpin glycosidase-like (InterPro:IPR008928); BEST Arabidopsis thaliana protein…	T
'2.2.1.3.2'	'major CHO metabolism.degradation.sucrose.invertases.cell wall'	'evm.model.c218787.1'	'(at3g13790 : 410.0) Encodes a protein with invertase activity.; ATBFRUCT1; CONTAINS InterPro DOMAIN/s: Glycoside hydrolase, family 32 (InterPro:IPR001362), Glycosyl hydrolases family 32, N-terminal (InterPro:IPR013148), Glycosyl hydrolase family 32, C-terminal (InterPro:IPR013189), Concanavalin A-like lectin/glucanase (InterPro:IPR008985); BEST Arabidopsis thaliana protein match is: beta-fructof…	T
'2.2.1.3.2'	'major CHO metabolism.degradation.sucrose.invertases.cell wall'	'evm.model.scaffold2945.16'	'(p26792|inv1_dauca : 701.0) Beta-fructofuranosidase, insoluble isoenzyme 1 precursor (EC 3.2.1.26) (Sucrose hydrolase 1) (Invertase 1) (Cell wall beta-fructosidase 1) - Daucus carota (Carrot) & (at2g36190 : 622.0) cwINV4 appears to function as a cell wall-localized invertase (that can catalyze the hydrolysis of sucrose into fructose and glucose) based on the phenotype of cwinv4 mutants. cwINV4 t…	T
'2.2.1.3.2'	'major CHO metabolism.degradation.sucrose.invertases.cell wall'	'evm.model.scaffold2979.12.1'	'(at3g13790 : 625.0) Encodes a protein with invertase activity.; ATBFRUCT1; CONTAINS InterPro DOMAIN/s: Glycoside hydrolase, family 32 (InterPro:IPR001362), Glycosyl hydrolases family 32, N-terminal (InterPro:IPR013148), Glycosyl hydrolase family 32, C-terminal (InterPro:IPR013189), Concanavalin A-like lectin/glucanase (InterPro:IPR008985); BEST Arabidopsis thaliana protein match is: beta-fructof…	T
'2.2.1.3.2'	'major CHO metabolism.degradation.sucrose.invertases.cell wall'	'evm.model.scaffold2979.12'	'(at3g13790 : 619.0) Encodes a protein with invertase activity.; ATBFRUCT1; CONTAINS InterPro DOMAIN/s: Glycoside hydrolase, family 32 (InterPro:IPR001362), Glycosyl hydrolases family 32, N-terminal (InterPro:IPR013148), Glycosyl hydrolase family 32, C-terminal (InterPro:IPR013189), Concanavalin A-like lectin/glucanase (InterPro:IPR008985); BEST Arabidopsis thaliana protein match is: beta-fructof…	T
'2.2.1.3.2'	'major CHO metabolism.degradation.sucrose.invertases.cell wall'	'evm.model.scaffold7809.1.1'	'(p26792|inv1_dauca : 530.0) Beta-fructofuranosidase, insoluble isoenzyme 1 precursor (EC 3.2.1.26) (Sucrose hydrolase 1) (Invertase 1) (Cell wall beta-fructosidase 1) - Daucus carota (Carrot) & (at2g36190 : 499.0) cwINV4 appears to function as a cell wall-localized invertase (that can catalyze the hydrolysis of sucrose into fructose and glucose) based on the phenotype of cwinv4 mutants. cwINV4 t…	T
'2.2.1.3.2'	'major CHO metabolism.degradation.sucrose.invertases.cell wall'	'evm.model.scaffold7809.1.1.1'	'(p26792|inv1_dauca : 443.0) Beta-fructofuranosidase, insoluble isoenzyme 1 precursor (EC 3.2.1.26) (Sucrose hydrolase 1) (Invertase 1) (Cell wall beta-fructosidase 1) - Daucus carota (Carrot) & (at2g36190 : 409.0) cwINV4 appears to function as a cell wall-localized invertase (that can catalyze the hydrolysis of sucrose into fructose and glucose) based on the phenotype of cwinv4 mutants. cwINV4 t…	T
'2.2.1.3.2'	'major CHO metabolism.degradation.sucrose.invertases.cell wall'	'evm.model.scaffold7809.1'	'(p26792|inv1_dauca : 669.0) Beta-fructofuranosidase, insoluble isoenzyme 1 precursor (EC 3.2.1.26) (Sucrose hydrolase 1) (Invertase 1) (Cell wall beta-fructosidase 1) - Daucus carota (Carrot) & (at2g36190 : 615.0) cwINV4 appears to function as a cell wall-localized invertase (that can catalyze the hydrolysis of sucrose into fructose and glucose) based on the phenotype of cwinv4 mutants. cwINV4 t…	T
'2.2.1.3.3'	'major CHO metabolism.degradation.sucrose.invertases.vacuolar'	'evm.model.c222075.9'	'(p80065|invb_dauca : 669.0) Beta-fructofuranosidase, soluble isoenzyme I precursor (EC 3.2.1.26) (Sucrose hydrolase) (Invertase) (Saccharase) - Daucus carota (Carrot) & (loc_os04g45290.1 : 551.0) no description available & (at1g62660 : 545.0) Glycosyl hydrolases family 32 protein; FUNCTIONS IN: hydrolase activity, hydrolyzing O-glycosyl compounds; INVOLVED IN: sucrose catabolic process, using be…	T
'2.2.1.3.3'	'major CHO metabolism.degradation.sucrose.invertases.vacuolar'	'evm.model.scaffold6198.5'	'(at1g12240 : 452.0) ATBETAFRUCT4; FUNCTIONS IN: hydrolase activity, hydrolyzing O-glycosyl compounds, beta-fructofuranosidase activity; INVOLVED IN: sucrose catabolic process, using beta-fructofuranosidase, carbohydrate metabolic process; LOCATED IN: vacuole, plant-type cell wall; EXPRESSED IN: 25 plant structures; EXPRESSED DURING: 16 growth stages; CONTAINS InterPro DOMAIN/s: Protein of unknow…	T
'2.2.1.3.3'	'major CHO metabolism.degradation.sucrose.invertases.vacuolar'	'evm.model.scaffold6509.3'	'(p80065|invb_dauca : 816.0) Beta-fructofuranosidase, soluble isoenzyme I precursor (EC 3.2.1.26) (Sucrose hydrolase) (Invertase) (Saccharase) - Daucus carota (Carrot) & (at1g62660 : 687.0) Glycosyl hydrolases family 32 protein; FUNCTIONS IN: hydrolase activity, hydrolyzing O-glycosyl compounds; INVOLVED IN: sucrose catabolic process, using beta-fructofuranosidase, carbohydrate metabolic process;…	T
'2.2.1.3.30'	'major CHO metabolism.degradation.sucrose.invertases.inhibitors'	''	''
'2.2.1.4'	'major CHO metabolism.degradation.sucrose.hexokinase'	'evm.model.scaffold119.3'	'(q6q8a5|hxk2_tobac : 262.0) Hexokinase-2, chloroplast precursor (EC 2.7.1.1) (NtHxK2) - Nicotiana tabacum (Common tobacco) & (loc_os07g09890.1 : 256.0) no description available & (at1g47840 : 225.0) Encodes a putative hexokinase.; hexokinase 3 (HXK3); CONTAINS InterPro DOMAIN/s: Hexokinase, N-terminal (InterPro:IPR022672), Hexokinase, conserved site (InterPro:IPR019807), Hexokinase, C-terminal (…	T
'2.2.1.4'	'major CHO metabolism.degradation.sucrose.hexokinase'	'evm.model.scaffold2312.4'	'(q9sq76|hxk2_soltu : 571.0) Hexokinase-2 (EC 2.7.1.1) (StHK2) - Solanum tuberosum (Potato) & (at4g29130 : 514.0) Encodes a hexokinase (HXK1) in the plant glucose-signaling network. Functions as a glucose sensor to interrelate nutrient, light, and hormone signaling networks for controlling growth and development in response to the changing environment.; hexokinase 1 (HXK1); FUNCTIONS IN: fructoki…	T
'2.2.1.4'	'major CHO metabolism.degradation.sucrose.hexokinase'	'evm.model.scaffold3373.3'	'(at4g37840 : 436.0) Encodes a putative hexokinase.; hexokinase-like 3 (HKL3); CONTAINS InterPro DOMAIN/s: Hexokinase, N-terminal (InterPro:IPR022672), Hexokinase, C-terminal (InterPro:IPR022673), Hexokinase (InterPro:IPR001312); BEST Arabidopsis thaliana protein match is: hexokinase 1 (TAIR:AT4G29130.1); Has 2260 Blast hits to 1998 proteins in 311 species: Archae - 0; Bacteria - 87; Metazoa - 12…	T
'2.2.1.4'	'major CHO metabolism.degradation.sucrose.hexokinase'	'evm.model.scaffold3956.5'	'(at4g37840 : 81.6) Encodes a putative hexokinase.; hexokinase-like 3 (HKL3); CONTAINS InterPro DOMAIN/s: Hexokinase, N-terminal (InterPro:IPR022672), Hexokinase, C-terminal (InterPro:IPR022673), Hexokinase (InterPro:IPR001312); BEST Arabidopsis thaliana protein match is: hexokinase 1 (TAIR:AT4G29130.1); Has 2260 Blast hits to 1998 proteins in 311 species: Archae - 0; Bacteria - 87; Metazoa - 122…	T
'2.2.1.4'	'major CHO metabolism.degradation.sucrose.hexokinase'	'evm.model.scaffold4677.8'	'(at2g19860 : 718.0) Encodes a protein with hexokinase activity (AtHXK2) and acts as a sensor for plant sugar responses.; hexokinase 2 (HXK2); CONTAINS InterPro DOMAIN/s: Hexokinase, N-terminal (InterPro:IPR022672), Hexokinase, conserved site (InterPro:IPR019807), Hexokinase, C-terminal (InterPro:IPR022673), Hexokinase (InterPro:IPR001312); BEST Arabidopsis thaliana protein match is: hexokinase 1…	T
'2.2.1.4'	'major CHO metabolism.degradation.sucrose.hexokinase'	'evm.model.scaffold5685.3'	'(at1g50460 : 562.0) hexokinase-like 1 (HKL1); FUNCTIONS IN: hexokinase activity, ATP binding; INVOLVED IN: response to salt stress, response to cold, response to osmotic stress; LOCATED IN: mitochondrion, plastid; EXPRESSED IN: 26 plant structures; EXPRESSED DURING: 13 growth stages; CONTAINS InterPro DOMAIN/s: Hexokinase, N-terminal (InterPro:IPR022672), Hexokinase, C-terminal (InterPro:IPR0226…	T
'2.2.1.4'	'major CHO metabolism.degradation.sucrose.hexokinase'	'evm.model.scaffold6920.12'	'(q6q8a5|hxk2_tobac : 652.0) Hexokinase-2, chloroplast precursor (EC 2.7.1.1) (NtHxK2) - Nicotiana tabacum (Common tobacco) & (loc_os07g09890.1 : 579.0) no description available & (at1g47840 : 532.0) Encodes a putative hexokinase.; hexokinase 3 (HXK3); CONTAINS InterPro DOMAIN/s: Hexokinase, N-terminal (InterPro:IPR022672), Hexokinase, conserved site (InterPro:IPR019807), Hexokinase, C-terminal (…	T
'2.2.1.5'	'major CHO metabolism.degradation.sucrose.Susy'	'evm.model.c213815.1'	'(ipr000368 : 1500.0) Sucrose synthase & (at4g02280 : 1291.0) Encodes a protein with sucrose synthase activity (SUS3). It appears to be important for sucrose metabolism in developing seeds, especially during the late maturation phase, about 18 days after flowering.; sucrose synthase 3 (SUS3); CONTAINS InterPro DOMAIN/s: Sucrose synthase, plant/cyanobacteria (InterPro:IPR012820), Sucrose synthase …	T
'2.2.1.5'	'major CHO metabolism.degradation.sucrose.Susy'	'evm.model.scaffold10398.4'	'(at1g73370 : 1160.0) Encodes a protein with sucrose synthase activity (SUS6).; sucrose synthase 6 (SUS6); CONTAINS InterPro DOMAIN/s: Sucrose synthase, plant/cyanobacteria (InterPro:IPR012820), Sucrose synthase (InterPro:IPR000368), Glycosyl transferase, group 1 (InterPro:IPR001296); BEST Arabidopsis thaliana protein match is: sucrose synthase 5 (TAIR:AT5G37180.1). & (loc_os04g24430.1 : 1159.0) …	T
'2.2.1.5'	'major CHO metabolism.degradation.sucrose.Susy'	'evm.model.scaffold10398.4.2'	'(at1g73370 : 1183.0) Encodes a protein with sucrose synthase activity (SUS6).; sucrose synthase 6 (SUS6); CONTAINS InterPro DOMAIN/s: Sucrose synthase, plant/cyanobacteria (InterPro:IPR012820), Sucrose synthase (InterPro:IPR000368), Glycosyl transferase, group 1 (InterPro:IPR001296); BEST Arabidopsis thaliana protein match is: sucrose synthase 5 (TAIR:AT5G37180.1). & (loc_os04g24430.1 : 1181.0) …	T
'2.2.1.5'	'major CHO metabolism.degradation.sucrose.Susy'	'evm.model.scaffold10398.4.1'	'(at1g73370 : 1122.0) Encodes a protein with sucrose synthase activity (SUS6).; sucrose synthase 6 (SUS6); CONTAINS InterPro DOMAIN/s: Sucrose synthase, plant/cyanobacteria (InterPro:IPR012820), Sucrose synthase (InterPro:IPR000368), Glycosyl transferase, group 1 (InterPro:IPR001296); BEST Arabidopsis thaliana protein match is: sucrose synthase 5 (TAIR:AT5G37180.1). & (loc_os04g24430.1 : 1115.0) …	T
'2.2.1.5'	'major CHO metabolism.degradation.sucrose.Susy'	'evm.model.scaffold3196.1'	'(p49039|sus2_soltu : 1257.0) Sucrose synthase (EC 2.4.1.13) (Sucrose-UDP glucosyltransferase) (SS65) - Solanum tuberosum (Potato) & (at3g43190 : 1144.0) Encodes a protein with sucrose synthase activity (SUS4).; sucrose synthase 4 (SUS4); FUNCTIONS IN: UDP-glycosyltransferase activity, sucrose synthase activity, transferase activity, transferring glycosyl groups; INVOLVED IN: sucrose biosynthetic…	T
'2.2.1.5'	'major CHO metabolism.degradation.sucrose.Susy'	'evm.model.scaffold3196.1.2'	'(p49039|sus2_soltu : 1257.0) Sucrose synthase (EC 2.4.1.13) (Sucrose-UDP glucosyltransferase) (SS65) - Solanum tuberosum (Potato) & (at3g43190 : 1144.0) Encodes a protein with sucrose synthase activity (SUS4).; sucrose synthase 4 (SUS4); FUNCTIONS IN: UDP-glycosyltransferase activity, sucrose synthase activity, transferase activity, transferring glycosyl groups; INVOLVED IN: sucrose biosynthetic…	T
'2.2.1.5'	'major CHO metabolism.degradation.sucrose.Susy'	'evm.model.scaffold3196.1.1'	'(p49039|sus2_soltu : 952.0) Sucrose synthase (EC 2.4.1.13) (Sucrose-UDP glucosyltransferase) (SS65) - Solanum tuberosum (Potato) & (at3g43190 : 902.0) Encodes a protein with sucrose synthase activity (SUS4).; sucrose synthase 4 (SUS4); FUNCTIONS IN: UDP-glycosyltransferase activity, sucrose synthase activity, transferase activity, transferring glycosyl groups; INVOLVED IN: sucrose biosynthetic p…	T
'2.2.1.99'	'major CHO metabolism.degradation.sucrose.misc'	'evm.model.scaffold11685.7.1'	'(loc_os02g49320.1 : 289.0) no description available & (at3g27570 : 284.0) Sucrase/ferredoxin-like family protein; FUNCTIONS IN: molecular_function unknown; INVOLVED IN: biological_process unknown; LOCATED IN: endomembrane system; EXPRESSED IN: 22 plant structures; EXPRESSED DURING: 13 growth stages; CONTAINS InterPro DOMAIN/s: Thioredoxin fold (InterPro:IPR012335), Sucraseferredoxin-like (InterP…	T
'2.2.1.99'	'major CHO metabolism.degradation.sucrose.misc'	'evm.model.scaffold2008.36'	'(at4g26620 : 210.0) Sucrase/ferredoxin-like family protein; CONTAINS InterPro DOMAIN/s: Thioredoxin fold (InterPro:IPR012335), Sucraseferredoxin-like (InterPro:IPR009737), Thioredoxin-like fold (InterPro:IPR012336); BEST Arabidopsis thaliana protein match is: Sucrase/ferredoxin-like family protein (TAIR:AT5G55900.1); Has 30201 Blast hits to 17322 proteins in 780 species: Archae - 12; Bacteria - …	T
'2.2.1.1001'	'major CHO metabolism.degradation.sucrose'	'fructose'	'major CHO metabolism.synthesis.sucrose; major CHO metabolism.degradation.sucrose'	M
'2.2.1.1002'	'major CHO metabolism.degradation.sucrose'	'glucose'	'cell wall degradation; major CHO metabolism.synthesis.sucrose; major CHO metabolism.degradation.starch'	M
'2.2.2'	'major CHO metabolism.degradation.starch'	''	''
'2.2.2.1'	'major CHO metabolism.degradation.starch.starch cleavage'	'evm.model.scaffold5391.11'	'(at3g23640 : 728.0) heteroglycan glucosidase 1 (HGL1); FUNCTIONS IN: hydrolase activity, hydrolyzing O-glycosyl compounds; INVOLVED IN: carbohydrate metabolic process; LOCATED IN: chloroplast; EXPRESSED IN: 22 plant structures; EXPRESSED DURING: 13 growth stages; CONTAINS InterPro DOMAIN/s: Glycoside hydrolase, family 31 (InterPro:IPR000322), Glycoside hydrolase, catalytic core (InterPro:IPR0178…	T
'2.2.2.1'	'major CHO metabolism.degradation.starch.starch cleavage'	'evm.model.scaffold6512.13'	'(at3g23640 : 1335.0) heteroglycan glucosidase 1 (HGL1); FUNCTIONS IN: hydrolase activity, hydrolyzing O-glycosyl compounds; INVOLVED IN: carbohydrate metabolic process; LOCATED IN: chloroplast; EXPRESSED IN: 22 plant structures; EXPRESSED DURING: 13 growth stages; CONTAINS InterPro DOMAIN/s: Glycoside hydrolase, family 31 (InterPro:IPR000322), Glycoside hydrolase, catalytic core (InterPro:IPR017…	T
'2.2.2.1.1'	'major CHO metabolism.degradation.starch.starch cleavage.alpha amylase'	'evm.model.scaffold11909.7'	'(at1g76130 : 459.0) alpha-amylase, putative / 1,4-alpha-D-glucan glucanohydrolase, putative, strong similarity to alpha-amylase GI:7532799 from (Malus x domestica);contains Pfam profile PF00128: Alpha amylase, catalytic domain. Predicted to be secreted based on SignalP analysis.; alpha-amylase-like 2 (AMY2); FUNCTIONS IN: cation binding, catalytic activity, alpha-amylase activity, calcium ion bi…	T
'2.2.2.1.1'	'major CHO metabolism.degradation.starch.starch cleavage.alpha amylase'	'evm.model.scaffold12772.2'	'(at1g76130 : 686.0) alpha-amylase, putative / 1,4-alpha-D-glucan glucanohydrolase, putative, strong similarity to alpha-amylase GI:7532799 from (Malus x domestica);contains Pfam profile PF00128: Alpha amylase, catalytic domain. Predicted to be secreted based on SignalP analysis.; alpha-amylase-like 2 (AMY2); FUNCTIONS IN: cation binding, catalytic activity, alpha-amylase activity, calcium ion bi…	T
'2.2.2.1.1'	'major CHO metabolism.degradation.starch.starch cleavage.alpha amylase'	'evm.model.scaffold1944.2'	'(at1g76130 : 153.0) alpha-amylase, putative / 1,4-alpha-D-glucan glucanohydrolase, putative, strong similarity to alpha-amylase GI:7532799 from (Malus x domestica);contains Pfam profile PF00128: Alpha amylase, catalytic domain. Predicted to be secreted based on SignalP analysis.; alpha-amylase-like 2 (AMY2); FUNCTIONS IN: cation binding, catalytic activity, alpha-amylase activity, calcium ion bi…	T
'2.2.2.1.1'	'major CHO metabolism.degradation.starch.starch cleavage.alpha amylase'	'evm.model.scaffold612.7_evm.model.scaffold612.8'	'(p04063|amy2_horvu : 590.0) Alpha-amylase type B isozyme precursor (EC 3.2.1.1) (1,4-alpha-D-glucan glucanohydrolase) (AMY2-2) (High pI alpha-amylase) - Hordeum vulgare (Barley) & (loc_os09g28420.1 : 590.0) no description available & (at4g25000 : 568.0) Predicted to be secreted protein based on signalP prediction. Involved in starch mobilization. Mutants are defective in alpha-amylase activity. …	T
'2.2.2.1.1'	'major CHO metabolism.degradation.starch.starch cleavage.alpha amylase'	'evm.model.scaffold612.7_evm.model.scaffold612.8.1'	'(p27937|amy3b_orysa : 587.0) Alpha-amylase isozyme 3B precursor (EC 3.2.1.1) (1,4-alpha-D-glucan glucanohydrolase) - Oryza sativa (Rice) & (loc_os09g28420.1 : 587.0) no description available & (at4g25000 : 563.0) Predicted to be secreted protein based on signalP prediction. Involved in starch mobilization. Mutants are defective in alpha-amylase activity. (Note: AMY1 has been found in the literat…	T
'2.2.2.1.1'	'major CHO metabolism.degradation.starch.starch cleavage.alpha amylase'	'evm.model.scaffold9013.10'	'(at1g69830 : 1087.0) Encodes a plastid-localized &#945;-amylase. Expression is reduced in the SEX4 mutant. Loss of function mutations show normal diurnal pattern of starch accumulation/degradation. Expression follows circadian rhythms.; alpha-amylase-like 3 (AMY3); FUNCTIONS IN: alpha-amylase activity; INVOLVED IN: circadian rhythm, starch catabolic process; LOCATED IN: chloroplast stroma, chlor…	T
'2.2.2.1.2'	'major CHO metabolism.degradation.starch.starch cleavage.beta amylase'	'evm.model.c190513.1'	'(at5g45300 : 96.3) beta-amylase 2 (BMY2); FUNCTIONS IN: cation binding, beta-amylase activity, catalytic activity; INVOLVED IN: carbohydrate metabolic process, polysaccharide catabolic process; LOCATED IN: cellular_component unknown; EXPRESSED IN: 22 plant structures; EXPRESSED DURING: 13 growth stages; CONTAINS InterPro DOMAIN/s: Glycoside hydrolase, family 14 (InterPro:IPR001554), Glycoside hy…	T
'2.2.2.1.2'	'major CHO metabolism.degradation.starch.starch cleavage.beta amylase'	'evm.model.c221605.9'	'(at5g18670 : 535.0) putative beta-amylase BMY3 (BMY3); beta-amylase 3 (BMY3); FUNCTIONS IN: cation binding, beta-amylase activity, catalytic activity; INVOLVED IN: cellulose biosynthetic process, carbohydrate metabolic process, polysaccharide catabolic process; EXPRESSED IN: 23 plant structures; EXPRESSED DURING: 13 growth stages; CONTAINS InterPro DOMAIN/s: Glycoside hydrolase, family 14 (Inter…	T
'2.2.2.1.2'	'major CHO metabolism.degradation.starch.starch cleavage.beta amylase'	'evm.model.c222331.22'	'(at2g45880 : 830.0) beta-amylase 7 (BAM7); FUNCTIONS IN: cation binding, beta-amylase activity, catalytic activity; INVOLVED IN: cellulose biosynthetic process, carbohydrate metabolic process, polysaccharide catabolic process; LOCATED IN: cellular_component unknown; EXPRESSED IN: 19 plant structures; EXPRESSED DURING: 12 growth stages; CONTAINS InterPro DOMAIN/s: Glycoside hydrolase, family 14, …	T
'2.2.2.1.2'	'major CHO metabolism.degradation.starch.starch cleavage.beta amylase'	'evm.model.c222421.3'	'(at5g18670 : 444.0) putative beta-amylase BMY3 (BMY3); beta-amylase 3 (BMY3); FUNCTIONS IN: cation binding, beta-amylase activity, catalytic activity; INVOLVED IN: cellulose biosynthetic process, carbohydrate metabolic process, polysaccharide catabolic process; EXPRESSED IN: 23 plant structures; EXPRESSED DURING: 13 growth stages; CONTAINS InterPro DOMAIN/s: Glycoside hydrolase, family 14 (Inter…	T
'2.2.2.1.2'	'major CHO metabolism.degradation.starch.starch cleavage.beta amylase'	'evm.model.scaffold11824.1'	'(p10538|amyb_soybn : 335.0) Beta-amylase (EC 3.2.1.2) (1,4-alpha-D-glucan maltohydrolase) - Glycine max (Soybean) & (loc_os07g35940.1 : 331.0) no description available & (at4g15210 : 330.0) cytosolic beta-amylase expressed in rosette leaves and inducible by sugar. RAM1 mutants have reduced beta amylase in leaves and stems.; ARABIDOPSIS THALIANA BETA-AMYLASE (ATBETA-AMY); FUNCTIONS IN: beta-amyla…	T
'2.2.2.1.2'	'major CHO metabolism.degradation.starch.starch cleavage.beta amylase'	'evm.model.scaffold12139.28'	'(at3g23920 : 810.0) Encodes a chloroplast beta-amylase. Is necessary for leaf starch breakdown in the absence of BAM3.; beta-amylase 1 (BAM1); FUNCTIONS IN: beta-amylase activity; INVOLVED IN: response to water deprivation, starch catabolic process; LOCATED IN: cytosol, nucleus; EXPRESSED IN: 25 plant structures; EXPRESSED DURING: 15 growth stages; CONTAINS InterPro DOMAIN/s: Glycoside hydrolase…	T
'2.2.2.1.2'	'major CHO metabolism.degradation.starch.starch cleavage.beta amylase'	'evm.model.scaffold194.24'	'(at2g45880 : 317.0) beta-amylase 7 (BAM7); FUNCTIONS IN: cation binding, beta-amylase activity, catalytic activity; INVOLVED IN: cellulose biosynthetic process, carbohydrate metabolic process, polysaccharide catabolic process; LOCATED IN: cellular_component unknown; EXPRESSED IN: 19 plant structures; EXPRESSED DURING: 12 growth stages; CONTAINS InterPro DOMAIN/s: Glycoside hydrolase, family 14, …	T
'2.2.2.1.2'	'major CHO metabolism.degradation.starch.starch cleavage.beta amylase'	'evm.model.scaffold194.25'	'(at4g00490 : 175.0) Encodes a chloroplast beta-amylase. The enzyme activity is very weak compared to BAM1 and BAM3. Mutant of BAM2 has no visible phenotype.; beta-amylase 2 (BAM2); FUNCTIONS IN: beta-amylase activity; INVOLVED IN: carbohydrate metabolic process, polysaccharide catabolic process; LOCATED IN: chloroplast; EXPRESSED IN: 22 plant structures; EXPRESSED DURING: 13 growth stages; CONTA…	T
'2.2.2.1.2'	'major CHO metabolism.degradation.starch.starch cleavage.beta amylase'	'evm.model.scaffold6334.18'	'(at5g45300 : 697.0) beta-amylase 2 (BMY2); FUNCTIONS IN: cation binding, beta-amylase activity, catalytic activity; INVOLVED IN: carbohydrate metabolic process, polysaccharide catabolic process; LOCATED IN: cellular_component unknown; EXPRESSED IN: 22 plant structures; EXPRESSED DURING: 13 growth stages; CONTAINS InterPro DOMAIN/s: Glycoside hydrolase, family 14 (InterPro:IPR001554), Glycoside h…	T
'2.2.2.1.2'	'major CHO metabolism.degradation.starch.starch cleavage.beta amylase'	'evm.model.scaffold9070.3'	'(o64407|amyb_vigun : 370.0) Beta-amylase (EC 3.2.1.2) (1,4-alpha-D-glucan maltohydrolase) - Vigna unguiculata (Cowpea) & (at4g15210 : 356.0) cytosolic beta-amylase expressed in rosette leaves and inducible by sugar. RAM1 mutants have reduced beta amylase in leaves and stems.; ARABIDOPSIS THALIANA BETA-AMYLASE (ATBETA-AMY); FUNCTIONS IN: beta-amylase activity; INVOLVED IN: response to herbivore, …	T
'2.2.2.2'	'major CHO metabolism.degradation.starch.starch phosphorylase'	'evm.model.scaffold1161.5'	'(p53535|phsl2_soltu : 1310.0) Alpha-1,4 glucan phosphorylase L-2 isozyme, chloroplast precursor (EC 2.4.1.1) (Starch phosphorylase L-2) - Solanum tuberosum (Potato) & (at3g29320 : 1214.0) Encodes a plastidic alpha-glucan phosphorylase. In vitro, the enzyme has a preference for maltooligosaccharides, such as maltoheptaose.; Glycosyl transferase, family 35; FUNCTIONS IN: phosphorylase activity, tr…	T
'2.2.2.2'	'major CHO metabolism.degradation.starch.starch phosphorylase'	'evm.model.scaffold4011.5'	'(chl4|513944 : 981.0) no description available & (at3g46970 : 742.0) Encodes a cytosolic alpha-glucan phosphorylase. In vitro, the enzyme has a preference for branched polysaccharides, such as glycogen.; alpha-glucan phosphorylase 2 (PHS2); FUNCTIONS IN: phosphorylase activity, transferase activity, transferring glycosyl groups; INVOLVED IN: response to cadmium ion, response to water deprivation…	T
'2.2.2.2'	'major CHO metabolism.degradation.starch.starch phosphorylase'	'evm.model.scaffold4902.1'	'(p53535|phsl2_soltu : 422.0) Alpha-1,4 glucan phosphorylase L-2 isozyme, chloroplast precursor (EC 2.4.1.1) (Starch phosphorylase L-2) - Solanum tuberosum (Potato) & (at3g29320 : 381.0) Encodes a plastidic alpha-glucan phosphorylase. In vitro, the enzyme has a preference for maltooligosaccharides, such as maltoheptaose.; Glycosyl transferase, family 35; FUNCTIONS IN: phosphorylase activity, tran…	T
'2.2.2.2'	'major CHO metabolism.degradation.starch.starch phosphorylase'	'evm.model.scaffold9243.10'	'(p32811|phsh_soltu : 1270.0) Alpha-glucan phosphorylase, H isozyme (EC 2.4.1.1) (Starch phosphorylase H) - Solanum tuberosum (Potato) & (at3g46970 : 1242.0) Encodes a cytosolic alpha-glucan phosphorylase. In vitro, the enzyme has a preference for branched polysaccharides, such as glycogen.; alpha-glucan phosphorylase 2 (PHS2); FUNCTIONS IN: phosphorylase activity, transferase activity, transferr…	T
'2.2.2.3'	'major CHO metabolism.degradation.starch.glucan water dikinase'	'evm.model.scaffold11975.5'	'(at5g26570 : 313.0) chloroplastidic phosphoglucan, water dikinase (PWD) which is required for normal degradation of leaf starch in Arabidopsis. NMR analysis of the mutants, suggests that the gene is specifically involved in the phosphorylation of the glucosyl residues of starch at the C3 position.; PHOSPHOGLUCAN WATER DIKINASE (PWD); FUNCTIONS IN: carbohydrate kinase activity, catalytic activity…	T
'2.2.2.3'	'major CHO metabolism.degradation.starch.glucan water dikinase'	'evm.model.scaffold11975.6'	'(at5g26570 : 380.0) chloroplastidic phosphoglucan, water dikinase (PWD) which is required for normal degradation of leaf starch in Arabidopsis. NMR analysis of the mutants, suggests that the gene is specifically involved in the phosphorylation of the glucosyl residues of starch at the C3 position.; PHOSPHOGLUCAN WATER DIKINASE (PWD); FUNCTIONS IN: carbohydrate kinase activity, catalytic activity…	T
'2.2.2.3'	'major CHO metabolism.degradation.starch.glucan water dikinase'	'evm.model.scaffold3662.9.1'	'(q9awa5|gwd1_soltu : 1694.0) Alpha-glucan water dikinase, chloroplast precursor (EC 2.7.9.4) (EC 2.7.13.3) (Starch-related R1 protein) - Solanum tuberosum (Potato) & (at1g10760 : 1570.0) Encodes an &#945;-glucan, water dikinase required for starch degradation. Involved in cold-induced freezing tolerance. Mutations that eliminate the GWD protein or affect the dikinase domain of the enzyme dramati…	T
'2.2.2.3'	'major CHO metabolism.degradation.starch.glucan water dikinase'	'evm.model.scaffold3662.9'	'(q9awa5|gwd1_soltu : 1995.0) Alpha-glucan water dikinase, chloroplast precursor (EC 2.7.9.4) (EC 2.7.13.3) (Starch-related R1 protein) - Solanum tuberosum (Potato) & (at1g10760 : 1625.0) Encodes an &#945;-glucan, water dikinase required for starch degradation. Involved in cold-induced freezing tolerance. Mutations that eliminate the GWD protein or affect the dikinase domain of the enzyme dramati…	T
'2.2.2.4'	'major CHO metabolism.degradation.starch.D enzyme'	'evm.model.scaffold3643.7'	'(at5g01260 : 105.0) Carbohydrate-binding-like fold; FUNCTIONS IN: carbohydrate binding, catalytic activity; INVOLVED IN: carbohydrate metabolic process; LOCATED IN: cellular_component unknown; EXPRESSED IN: 21 plant structures; EXPRESSED DURING: 13 growth stages; CONTAINS InterPro DOMAIN/s: Immunoglobulin-like fold (InterPro:IPR013783), Carbohydrate-binding-like fold (InterPro:IPR013784), Glycos…	T
'2.2.2.4'	'major CHO metabolism.degradation.starch.D enzyme'	'evm.model.scaffold4264.1'	'(q06801|dpep_soltu : 122.0) 4-alpha-glucanotransferase, chloroplast precursor (EC 2.4.1.25) (Amylomaltase) (Disproportionating enzyme) (D-enzyme) - Solanum tuberosum (Potato) & (at5g64860 : 110.0) Encodes a maltotriose-metabolizing enzyme with chloroplastic &#945;-1,4-glucanotransferase activity. Mutant has altered starch degradation.; disproportionating enzyme (DPE1); FUNCTIONS IN: 4-alpha-gluc…	T
'2.2.2.4'	'major CHO metabolism.degradation.starch.D enzyme'	'evm.model.scaffold4920.3'	'(q06801|dpep_soltu : 887.0) 4-alpha-glucanotransferase, chloroplast precursor (EC 2.4.1.25) (Amylomaltase) (Disproportionating enzyme) (D-enzyme) - Solanum tuberosum (Potato) & (at5g64860 : 827.0) Encodes a maltotriose-metabolizing enzyme with chloroplastic &#945;-1,4-glucanotransferase activity. Mutant has altered starch degradation.; disproportionating enzyme (DPE1); FUNCTIONS IN: 4-alpha-gluc…	T
'2.2.2.4'	'major CHO metabolism.degradation.starch.D enzyme'	'evm.model.scaffold4920.3.1'	'(q06801|dpep_soltu : 778.0) 4-alpha-glucanotransferase, chloroplast precursor (EC 2.4.1.25) (Amylomaltase) (Disproportionating enzyme) (D-enzyme) - Solanum tuberosum (Potato) & (at5g64860 : 711.0) Encodes a maltotriose-metabolizing enzyme with chloroplastic &#945;-1,4-glucanotransferase activity. Mutant has altered starch degradation.; disproportionating enzyme (DPE1); FUNCTIONS IN: 4-alpha-gluc…	T
'2.2.2.4'	'major CHO metabolism.degradation.starch.D enzyme'	'evm.model.scaffold4920.3.2'	'(q06801|dpep_soltu : 680.0) 4-alpha-glucanotransferase, chloroplast precursor (EC 2.4.1.25) (Amylomaltase) (Disproportionating enzyme) (D-enzyme) - Solanum tuberosum (Potato) & (at5g64860 : 643.0) Encodes a maltotriose-metabolizing enzyme with chloroplastic &#945;-1,4-glucanotransferase activity. Mutant has altered starch degradation.; disproportionating enzyme (DPE1); FUNCTIONS IN: 4-alpha-gluc…	T
'2.2.2.4'	'major CHO metabolism.degradation.starch.D enzyme'	'evm.model.scaffold8415.1'	'(loc_os07g46790.1 : 1295.0) no description available & (at2g40840 : 1266.0) Encodes a cytosolic protein with transglucosidase and amylomaltase activity. It is an essential component of the pathway from starch to sucrose and cellular metabolism in leaves at night. The protein binds to heteroglycans and utilizes glucose, mannose and xylose as acceptors. Fucose and galactose can also act as accepto…	T
'2.2.2.6'	'major CHO metabolism.degradation.starch.transporter'	'evm.model.c216251.1'	'(at5g16150 : 217.0) Encodes a putative plastidic glucose transporter.; plastidic GLC translocator (PGLCT); FUNCTIONS IN: carbohydrate transmembrane transporter activity, sugar:hydrogen symporter activity; INVOLVED IN: response to trehalose stimulus; LOCATED IN: membrane; EXPRESSED IN: 24 plant structures; EXPRESSED DURING: 14 growth stages; CONTAINS InterPro DOMAIN/s: Sugar transporter, conserve…	T
'2.2.2.6'	'major CHO metabolism.degradation.starch.transporter'	'evm.model.c222555.8'	'(at5g16150 : 549.0) Encodes a putative plastidic glucose transporter.; plastidic GLC translocator (PGLCT); FUNCTIONS IN: carbohydrate transmembrane transporter activity, sugar:hydrogen symporter activity; INVOLVED IN: response to trehalose stimulus; LOCATED IN: membrane; EXPRESSED IN: 24 plant structures; EXPRESSED DURING: 14 growth stages; CONTAINS InterPro DOMAIN/s: Sugar transporter, conserve…	T
'2.2.2.6'	'major CHO metabolism.degradation.starch.transporter'	'evm.model.scaffold12081.6'	'(q7xtq5|mex1_orysa : 246.0) Maltose excess protein 1-like, chloroplast precursor - Oryza sativa (Rice) & (loc_os04g51330.1 : 246.0) no description available & (at5g17520 : 233.0) Encodes a maltose transporter that is expressed in leaves and roots. Mutations at the MEX1 locus cause accumulation of both starch and maltose in leaves, with maltose levels at least 40 times higher than that of wild-ty…	T
'2.2.2.6'	'major CHO metabolism.degradation.starch.transporter'	'evm.model.scaffold4109.1'	'(at5g46110 : 527.0) mutant has Altered acclimation responses; Chloroplast Triose Phosphate Translocator; ACCLIMATION OF PHOTOSYNTHESIS TO ENVIRONMENT 2 (APE2); FUNCTIONS IN: antiporter activity; INVOLVED IN: transport; LOCATED IN: chloroplast, membrane; EXPRESSED IN: 24 plant structures; EXPRESSED DURING: 13 growth stages; CONTAINS InterPro DOMAIN/s: Protein of unknown function DUF250 (InterPro:…	T
'2.2.2.6'	'major CHO metabolism.degradation.starch.transporter'	'evm.model.scaffold549.3'	'(at5g16150 : 232.0) Encodes a putative plastidic glucose transporter.; plastidic GLC translocator (PGLCT); FUNCTIONS IN: carbohydrate transmembrane transporter activity, sugar:hydrogen symporter activity; INVOLVED IN: response to trehalose stimulus; LOCATED IN: membrane; EXPRESSED IN: 24 plant structures; EXPRESSED DURING: 14 growth stages; CONTAINS InterPro DOMAIN/s: Sugar transporter, conserve…	T
'2.2.2.6'	'major CHO metabolism.degradation.starch.transporter'	'evm.model.scaffold6157.3'	'(q7xtq5|mex1_orysa : 338.0) Maltose excess protein 1-like, chloroplast precursor - Oryza sativa (Rice) & (loc_os04g51330.1 : 338.0) no description available & (at5g17520 : 318.0) Encodes a maltose transporter that is expressed in leaves and roots. Mutations at the MEX1 locus cause accumulation of both starch and maltose in leaves, with maltose levels at least 40 times higher than that of wild-ty…	T
'2.2.2.6'	'major CHO metabolism.degradation.starch.transporter'	'evm.model.scaffold8250.4'	'(p29463|tpt_soltu : 374.0) Triose phosphate/phosphate translocator, chloroplast precursor (cTPT) (E29) - Solanum tuberosum (Potato) & (loc_os01g13770.1 : 371.0) no description available & (at5g46110 : 366.0) mutant has Altered acclimation responses; Chloroplast Triose Phosphate Translocator; ACCLIMATION OF PHOTOSYNTHESIS TO ENVIRONMENT 2 (APE2); FUNCTIONS IN: antiporter activity; INVOLVED IN: tr…	T
'2.2.2.6'	'major CHO metabolism.degradation.starch.transporter'	'evm.model.scaffold8250.4.1'	'(p29463|tpt_soltu : 318.0) Triose phosphate/phosphate translocator, chloroplast precursor (cTPT) (E29) - Solanum tuberosum (Potato) & (loc_os01g13770.1 : 317.0) no description available & (at5g46110 : 310.0) mutant has Altered acclimation responses; Chloroplast Triose Phosphate Translocator; ACCLIMATION OF PHOTOSYNTHESIS TO ENVIRONMENT 2 (APE2); FUNCTIONS IN: antiporter activity; INVOLVED IN: tr…	T
'2.2.2.8'	'major CHO metabolism.degradation.starch.ISA3'	'evm.model.scaffold12632.16'	'(at4g09020 : 832.0) Encodes an isoamylase-like protein. Mutant studies show that the gene is strongly involved in starch breakdown. A GUS-protein fusion product was shown to localize to the surface of chloroplastic structures reminiscent of starch granules. In the mutants, the chloroplastic &#945;-amylase AMY3 is upregulated.; isoamylase 3 (ISA3); FUNCTIONS IN: isoamylase activity, alpha-amylase…	T
'2.2.2.9'	'major CHO metabolism.degradation.starch.limit dextrinase/ pullulanase'	'evm.model.scaffold2749.5'	'(at5g04360 : 1205.0) Encodes an enzyme thought to be involved in the hydrolysis of the &#945;-1,6 linkages during starch degradation in seed endosperm. However, a knockout mutant of Arabidopsis lacking limit dextrinase has normal rates of starch degradation in the leaf at night, indicating that more than one isoamylases might be involved in this process.; limit dextrinase (LDA); FUNCTIONS IN: li…	T
'2.2.2.10'	'major CHO metabolism.degradation.starch.laforin like phosphoglucan phosphatase (SEX4)'	''	''
'2.2.2.1001'	'major CHO metabolism.degradation.starch'	'starch (total)'	'cell wall synthesis; major CHO metabolism.degradation.starch'	M
'2.2.2.1002'	'major CHO metabolism.degradation.starch'	'maltose'	'cell wall synthesis; major CHO metabolism.degradation.starch'	M
'2.2.2.1003'	'major CHO metabolism.degradation.starch'	'isomaltose'	'cell wall synthesis; major CHO metabolism.degradation.starch'	M
'2.2.2.1004'	'major CHO metabolism.degradation.starch'	'maltotriose'	'cell wall synthesis; major CHO metabolism.degradation.starch'	M
'2.2.10'	'major CHO metabolism.degradation.acetate metabolism'	''	''
'2.2.10.1'	'major CHO metabolism.degradation.acetate metabolism.acetate kinase'	''	''
'2.2.10.2'	'major CHO metabolism.degradation.acetate metabolism.phosphate acetyltransferase'	''	''
'2.2.10.3'	'major CHO metabolism.degradation.acetate metabolism.acetyl-CoA synthetase'	''	''
'3'	'minor CHO metabolism'	''	''
'3.1'	'minor CHO metabolism.raffinose family'	''	''
'3.1.1'	'minor CHO metabolism.raffinose family.galactinol synthases'	''	''
'3.1.1.1'	'minor CHO metabolism.raffinose family.galactinol synthases.known'	'evm.model.c222315.13'	'(at1g60470 : 488.0) galactinol synthase 4 (GolS4); CONTAINS InterPro DOMAIN/s: Glycosyl transferase, family 8 (InterPro:IPR002495); BEST Arabidopsis thaliana protein match is: galactinol synthase 7 (TAIR:AT1G60450.1); Has 1247 Blast hits to 1246 proteins in 290 species: Archae - 0; Bacteria - 113; Metazoa - 260; Fungi - 270; Plants - 469; Viruses - 69; Other Eukaryotes - 66 (source: NCBI BLink).…	T
'3.1.1.1'	'minor CHO metabolism.raffinose family.galactinol synthases.known'	'evm.model.c222315.13.1'	'(at1g60470 : 327.0) galactinol synthase 4 (GolS4); CONTAINS InterPro DOMAIN/s: Glycosyl transferase, family 8 (InterPro:IPR002495); BEST Arabidopsis thaliana protein match is: galactinol synthase 7 (TAIR:AT1G60450.1); Has 1247 Blast hits to 1246 proteins in 290 species: Archae - 0; Bacteria - 113; Metazoa - 260; Fungi - 270; Plants - 469; Viruses - 69; Other Eukaryotes - 66 (source: NCBI BLink).…	T
'3.1.1.1'	'minor CHO metabolism.raffinose family.galactinol synthases.known'	'evm.model.scaffold10926.1'	'(at1g56600 : 476.0) galactinol synthase 2 (GolS2); CONTAINS InterPro DOMAIN/s: Glycosyl transferase, family 8 (InterPro:IPR002495); BEST Arabidopsis thaliana protein match is: galactinol synthase 3 (TAIR:AT1G09350.1); Has 1296 Blast hits to 1295 proteins in 304 species: Archae - 0; Bacteria - 134; Metazoa - 258; Fungi - 290; Plants - 471; Viruses - 73; Other Eukaryotes - 70 (source: NCBI BLink).…	T
'3.1.1.1'	'minor CHO metabolism.raffinose family.galactinol synthases.known'	'evm.model.scaffold11257.7'	'(at1g56600 : 489.0) galactinol synthase 2 (GolS2); CONTAINS InterPro DOMAIN/s: Glycosyl transferase, family 8 (InterPro:IPR002495); BEST Arabidopsis thaliana protein match is: galactinol synthase 3 (TAIR:AT1G09350.1); Has 1296 Blast hits to 1295 proteins in 304 species: Archae - 0; Bacteria - 134; Metazoa - 258; Fungi - 290; Plants - 471; Viruses - 73; Other Eukaryotes - 70 (source: NCBI BLink).…	T
'3.1.1.1'	'minor CHO metabolism.raffinose family.galactinol synthases.known'	'evm.model.scaffold11706.1'	'(at1g09350 : 145.0) galactinol synthase 3 (GolS3); CONTAINS InterPro DOMAIN/s: Glycosyl transferase, family 8 (InterPro:IPR002495); BEST Arabidopsis thaliana protein match is: galactinol synthase 2 (TAIR:AT1G56600.1); Has 1260 Blast hits to 1259 proteins in 288 species: Archae - 0; Bacteria - 98; Metazoa - 258; Fungi - 282; Plants - 479; Viruses - 73; Other Eukaryotes - 70 (source: NCBI BLink). …	T
'3.1.1.1'	'minor CHO metabolism.raffinose family.galactinol synthases.known'	'evm.model.scaffold12372.13'	'(at2g47180 : 256.0) galactinol synthase 1 (GolS1); FUNCTIONS IN: transferase activity, transferring hexosyl groups, transferase activity, transferring glycosyl groups; INVOLVED IN: response to high light intensity, carbohydrate biosynthetic process, response to hydrogen peroxide, response to heat; LOCATED IN: cellular_component unknown; EXPRESSED IN: 19 plant structures; EXPRESSED DURING: 11 gro…	T
'3.1.1.1'	'minor CHO metabolism.raffinose family.galactinol synthases.known'	'evm.model.scaffold12372.14'	'(at1g56600 : 366.0) galactinol synthase 2 (GolS2); CONTAINS InterPro DOMAIN/s: Glycosyl transferase, family 8 (InterPro:IPR002495); BEST Arabidopsis thaliana protein match is: galactinol synthase 3 (TAIR:AT1G09350.1); Has 1296 Blast hits to 1295 proteins in 304 species: Archae - 0; Bacteria - 134; Metazoa - 258; Fungi - 290; Plants - 471; Viruses - 73; Other Eukaryotes - 70 (source: NCBI BLink).…	T
'3.1.1.1'	'minor CHO metabolism.raffinose family.galactinol synthases.known'	'evm.model.scaffold2388.4'	'(at2g47180 : 522.0) galactinol synthase 1 (GolS1); FUNCTIONS IN: transferase activity, transferring hexosyl groups, transferase activity, transferring glycosyl groups; INVOLVED IN: response to high light intensity, carbohydrate biosynthetic process, response to hydrogen peroxide, response to heat; LOCATED IN: cellular_component unknown; EXPRESSED IN: 19 plant structures; EXPRESSED DURING: 11 gro…	T
'3.1.1.2'	'minor CHO metabolism.raffinose family.galactinol synthases.putative'	'evm.model.c222315.13'	'(at1g60470 : 488.0) galactinol synthase 4 (GolS4); CONTAINS InterPro DOMAIN/s: Glycosyl transferase, family 8 (InterPro:IPR002495); BEST Arabidopsis thaliana protein match is: galactinol synthase 7 (TAIR:AT1G60450.1); Has 1247 Blast hits to 1246 proteins in 290 species: Archae - 0; Bacteria - 113; Metazoa - 260; Fungi - 270; Plants - 469; Viruses - 69; Other Eukaryotes - 66 (source: NCBI BLink).…	T
'3.1.1.2'	'minor CHO metabolism.raffinose family.galactinol synthases.putative'	'evm.model.c222315.13.1'	'(at1g60470 : 327.0) galactinol synthase 4 (GolS4); CONTAINS InterPro DOMAIN/s: Glycosyl transferase, family 8 (InterPro:IPR002495); BEST Arabidopsis thaliana protein match is: galactinol synthase 7 (TAIR:AT1G60450.1); Has 1247 Blast hits to 1246 proteins in 290 species: Archae - 0; Bacteria - 113; Metazoa - 260; Fungi - 270; Plants - 469; Viruses - 69; Other Eukaryotes - 66 (source: NCBI BLink).…	T
'3.1.1.2'	'minor CHO metabolism.raffinose family.galactinol synthases.putative'	'evm.model.scaffold10435.1'	'(at1g13250 : 428.0) Encodes a protein with putative galacturonosyltransferase activity.; galacturonosyltransferase-like 3 (GATL3); FUNCTIONS IN: transferase activity, transferring hexosyl groups, polygalacturonate 4-alpha-galacturonosyltransferase activity, transferase activity, transferring glycosyl groups; INVOLVED IN: carbohydrate biosynthetic process; LOCATED IN: endomembrane system; EXPRESS…	T
'3.1.1.2'	'minor CHO metabolism.raffinose family.galactinol synthases.putative'	'evm.model.scaffold10926.1'	'(at1g56600 : 476.0) galactinol synthase 2 (GolS2); CONTAINS InterPro DOMAIN/s: Glycosyl transferase, family 8 (InterPro:IPR002495); BEST Arabidopsis thaliana protein match is: galactinol synthase 3 (TAIR:AT1G09350.1); Has 1296 Blast hits to 1295 proteins in 304 species: Archae - 0; Bacteria - 134; Metazoa - 258; Fungi - 290; Plants - 471; Viruses - 73; Other Eukaryotes - 70 (source: NCBI BLink).…	T
'3.1.1.2'	'minor CHO metabolism.raffinose family.galactinol synthases.putative'	'evm.model.scaffold11257.7'	'(at1g56600 : 489.0) galactinol synthase 2 (GolS2); CONTAINS InterPro DOMAIN/s: Glycosyl transferase, family 8 (InterPro:IPR002495); BEST Arabidopsis thaliana protein match is: galactinol synthase 3 (TAIR:AT1G09350.1); Has 1296 Blast hits to 1295 proteins in 304 species: Archae - 0; Bacteria - 134; Metazoa - 258; Fungi - 290; Plants - 471; Viruses - 73; Other Eukaryotes - 70 (source: NCBI BLink).…	T
'3.1.1.2'	'minor CHO metabolism.raffinose family.galactinol synthases.putative'	'evm.model.scaffold11706.1'	'(at1g09350 : 145.0) galactinol synthase 3 (GolS3); CONTAINS InterPro DOMAIN/s: Glycosyl transferase, family 8 (InterPro:IPR002495); BEST Arabidopsis thaliana protein match is: galactinol synthase 2 (TAIR:AT1G56600.1); Has 1260 Blast hits to 1259 proteins in 288 species: Archae - 0; Bacteria - 98; Metazoa - 258; Fungi - 282; Plants - 479; Viruses - 73; Other Eukaryotes - 70 (source: NCBI BLink). …	T
'3.1.1.2'	'minor CHO metabolism.raffinose family.galactinol synthases.putative'	'evm.model.scaffold12372.13'	'(at2g47180 : 256.0) galactinol synthase 1 (GolS1); FUNCTIONS IN: transferase activity, transferring hexosyl groups, transferase activity, transferring glycosyl groups; INVOLVED IN: response to high light intensity, carbohydrate biosynthetic process, response to hydrogen peroxide, response to heat; LOCATED IN: cellular_component unknown; EXPRESSED IN: 19 plant structures; EXPRESSED DURING: 11 gro…	T
'3.1.1.2'	'minor CHO metabolism.raffinose family.galactinol synthases.putative'	'evm.model.scaffold12372.14'	'(at1g56600 : 366.0) galactinol synthase 2 (GolS2); CONTAINS InterPro DOMAIN/s: Glycosyl transferase, family 8 (InterPro:IPR002495); BEST Arabidopsis thaliana protein match is: galactinol synthase 3 (TAIR:AT1G09350.1); Has 1296 Blast hits to 1295 proteins in 304 species: Archae - 0; Bacteria - 134; Metazoa - 258; Fungi - 290; Plants - 471; Viruses - 73; Other Eukaryotes - 70 (source: NCBI BLink).…	T
'3.1.1.2'	'minor CHO metabolism.raffinose family.galactinol synthases.putative'	'evm.model.scaffold2388.4'	'(at2g47180 : 522.0) galactinol synthase 1 (GolS1); FUNCTIONS IN: transferase activity, transferring hexosyl groups, transferase activity, transferring glycosyl groups; INVOLVED IN: response to high light intensity, carbohydrate biosynthetic process, response to hydrogen peroxide, response to heat; LOCATED IN: cellular_component unknown; EXPRESSED IN: 19 plant structures; EXPRESSED DURING: 11 gro…	T
'3.1.1.2'	'minor CHO metabolism.raffinose family.galactinol synthases.putative'	'evm.model.scaffold256.19'	'(loc_os03g24510.1 : 454.0) no description available & (at3g06260 : 437.0) Encodes a protein with putative galacturonosyltransferase activity.; galacturonosyltransferase-like 4 (GATL4); FUNCTIONS IN: transferase activity, transferring hexosyl groups, polygalacturonate 4-alpha-galacturonosyltransferase activity, transferase activity, transferring glycosyl groups; INVOLVED IN: carbohydrate biosynth…	T
'3.1.1.2'	'minor CHO metabolism.raffinose family.galactinol synthases.putative'	'evm.model.scaffold3414.3'	'(at3g06260 : 490.0) Encodes a protein with putative galacturonosyltransferase activity.; galacturonosyltransferase-like 4 (GATL4); FUNCTIONS IN: transferase activity, transferring hexosyl groups, polygalacturonate 4-alpha-galacturonosyltransferase activity, transferase activity, transferring glycosyl groups; INVOLVED IN: carbohydrate biosynthetic process; LOCATED IN: endomembrane system; EXPRESS…	T
'3.1.2'	'minor CHO metabolism.raffinose family.raffinose synthases'	''	''
'3.1.2.1'	'minor CHO metabolism.raffinose family.raffinose synthases.known'	'evm.model.scaffold12678.5'	'(at5g40390 : 937.0) Encodes a protein which might be involved in the formation of verbascose. A T-DNA insertion mutant was shown to have a decreased amount of verbascose (as well as mannitol) whereas the levels of raffinose and stachyose remained unchanged.; seed imbibition 1-like (SIP1); FUNCTIONS IN: hydrolase activity, hydrolyzing O-glycosyl compounds, galactinol-sucrose galactosyltransferase…	T
'3.1.2.2'	'minor CHO metabolism.raffinose family.raffinose synthases.putative'	'evm.model.c222367.6'	'(at5g20250 : 1052.0) encodes a member of glycosyl hydrolase family 36. Expression is induced within 3 hours of dark treatment, in senescing leaves and treatment with exogenous photosynthesis inhibitor. Induction of gene expression was suppressed in excised leaves supplied with sugar. The authors suggest that the gene's expression pattern is responding to the level of sugar in the cell.; DARK IND…	T
'3.1.2.2'	'minor CHO metabolism.raffinose family.raffinose synthases.putative'	'evm.model.scaffold11480.1'	'(loc_os04g40520.1 : 491.0) no description available & (at3g57520 : 438.0) seed imbibition 2 (SIP2); CONTAINS InterPro DOMAIN/s: Glycoside hydrolase, catalytic core (InterPro:IPR017853), Raffinose synthase (InterPro:IPR008811); BEST Arabidopsis thaliana protein match is: seed imbibition 1 (TAIR:AT1G55740.1); Has 35333 Blast hits to 34131 proteins in 2444 species: Archae - 798; Bacteria - 22429; M…	T
'3.1.2.2'	'minor CHO metabolism.raffinose family.raffinose synthases.putative'	'evm.model.scaffold2659.15'	'(loc_os04g40520.1 : 788.0) no description available & (at3g57520 : 730.0) seed imbibition 2 (SIP2); CONTAINS InterPro DOMAIN/s: Glycoside hydrolase, catalytic core (InterPro:IPR017853), Raffinose synthase (InterPro:IPR008811); BEST Arabidopsis thaliana protein match is: seed imbibition 1 (TAIR:AT1G55740.1); Has 35333 Blast hits to 34131 proteins in 2444 species: Archae - 798; Bacteria - 22429; M…	T
'3.1.2.2'	'minor CHO metabolism.raffinose family.raffinose synthases.putative'	'evm.model.scaffold2659.16'	'(loc_os04g40520.1 : 788.0) no description available & (at3g57520 : 713.0) seed imbibition 2 (SIP2); CONTAINS InterPro DOMAIN/s: Glycoside hydrolase, catalytic core (InterPro:IPR017853), Raffinose synthase (InterPro:IPR008811); BEST Arabidopsis thaliana protein match is: seed imbibition 1 (TAIR:AT1G55740.1); Has 35333 Blast hits to 34131 proteins in 2444 species: Archae - 798; Bacteria - 22429; M…	T
'3.1.2.2'	'minor CHO metabolism.raffinose family.raffinose synthases.putative'	'evm.model.scaffold3515.11'	'(at5g20250 : 829.0) encodes a member of glycosyl hydrolase family 36. Expression is induced within 3 hours of dark treatment, in senescing leaves and treatment with exogenous photosynthesis inhibitor. Induction of gene expression was suppressed in excised leaves supplied with sugar. The authors suggest that the gene's expression pattern is responding to the level of sugar in the cell.; DARK INDU…	T
'3.1.2.2'	'minor CHO metabolism.raffinose family.raffinose synthases.putative'	'evm.model.scaffold4614.7'	'(at5g20250 : 595.0) encodes a member of glycosyl hydrolase family 36. Expression is induced within 3 hours of dark treatment, in senescing leaves and treatment with exogenous photosynthesis inhibitor. Induction of gene expression was suppressed in excised leaves supplied with sugar. The authors suggest that the gene's expression pattern is responding to the level of sugar in the cell.; DARK INDU…	T
'3.1.2.2'	'minor CHO metabolism.raffinose family.raffinose synthases.putative'	'evm.model.scaffold4614.7.1'	'(at5g20250 : 595.0) encodes a member of glycosyl hydrolase family 36. Expression is induced within 3 hours of dark treatment, in senescing leaves and treatment with exogenous photosynthesis inhibitor. Induction of gene expression was suppressed in excised leaves supplied with sugar. The authors suggest that the gene's expression pattern is responding to the level of sugar in the cell.; DARK INDU…	T
'3.1.2.2'	'minor CHO metabolism.raffinose family.raffinose synthases.putative'	'evm.model.scaffold512.21'	'(at3g57520 : 1058.0) seed imbibition 2 (SIP2); CONTAINS InterPro DOMAIN/s: Glycoside hydrolase, catalytic core (InterPro:IPR017853), Raffinose synthase (InterPro:IPR008811); BEST Arabidopsis thaliana protein match is: seed imbibition 1 (TAIR:AT1G55740.1); Has 35333 Blast hits to 34131 proteins in 2444 species: Archae - 798; Bacteria - 22429; Metazoa - 974; Fungi - 991; Plants - 531; Viruses - 0;…	T
'3.1.2.2'	'minor CHO metabolism.raffinose family.raffinose synthases.putative'	'evm.model.scaffold512.21.1'	'(at3g57520 : 1058.0) seed imbibition 2 (SIP2); CONTAINS InterPro DOMAIN/s: Glycoside hydrolase, catalytic core (InterPro:IPR017853), Raffinose synthase (InterPro:IPR008811); BEST Arabidopsis thaliana protein match is: seed imbibition 1 (TAIR:AT1G55740.1); Has 35333 Blast hits to 34131 proteins in 2444 species: Archae - 798; Bacteria - 22429; Metazoa - 974; Fungi - 991; Plants - 531; Viruses - 0;…	T
'3.1.2.2'	'minor CHO metabolism.raffinose family.raffinose synthases.putative'	'evm.model.scaffold5230.8'	'(loc_os04g40520.1 : 627.0) no description available & (at3g57520 : 568.0) seed imbibition 2 (SIP2); CONTAINS InterPro DOMAIN/s: Glycoside hydrolase, catalytic core (InterPro:IPR017853), Raffinose synthase (InterPro:IPR008811); BEST Arabidopsis thaliana protein match is: seed imbibition 1 (TAIR:AT1G55740.1); Has 35333 Blast hits to 34131 proteins in 2444 species: Archae - 798; Bacteria - 22429; M…	T
'3.1.2.2'	'minor CHO metabolism.raffinose family.raffinose synthases.putative'	'evm.model.scaffold5230.8.1'	'(loc_os04g40520.1 : 627.0) no description available & (at3g57520 : 568.0) seed imbibition 2 (SIP2); CONTAINS InterPro DOMAIN/s: Glycoside hydrolase, catalytic core (InterPro:IPR017853), Raffinose synthase (InterPro:IPR008811); BEST Arabidopsis thaliana protein match is: seed imbibition 1 (TAIR:AT1G55740.1); Has 35333 Blast hits to 34131 proteins in 2444 species: Archae - 798; Bacteria - 22429; M…	T
'3.1.2.2'	'minor CHO metabolism.raffinose family.raffinose synthases.putative'	'evm.model.scaffold5580.1'	'(at3g57520 : 1063.0) seed imbibition 2 (SIP2); CONTAINS InterPro DOMAIN/s: Glycoside hydrolase, catalytic core (InterPro:IPR017853), Raffinose synthase (InterPro:IPR008811); BEST Arabidopsis thaliana protein match is: seed imbibition 1 (TAIR:AT1G55740.1); Has 35333 Blast hits to 34131 proteins in 2444 species: Archae - 798; Bacteria - 22429; Metazoa - 974; Fungi - 991; Plants - 531; Viruses - 0;…	T
'3.1.2.2'	'minor CHO metabolism.raffinose family.raffinose synthases.putative'	'evm.model.scaffold7462.6'	'(loc_os08g38710.1 : 727.0) no description available & (at1g55740 : 722.0) seed imbibition 1 (SIP1); CONTAINS InterPro DOMAIN/s: Glycoside hydrolase, catalytic core (InterPro:IPR017853), Raffinose synthase (InterPro:IPR008811); BEST Arabidopsis thaliana protein match is: seed imbibition 2 (TAIR:AT3G57520.1); Has 563 Blast hits to 527 proteins in 159 species: Archae - 29; Bacteria - 119; Metazoa -…	T
'3.1.2.2'	'minor CHO metabolism.raffinose family.raffinose synthases.putative'	'evm.model.scaffold7462.6.1'	'(loc_os08g38710.1 : 733.0) no description available & (at1g55740 : 728.0) seed imbibition 1 (SIP1); CONTAINS InterPro DOMAIN/s: Glycoside hydrolase, catalytic core (InterPro:IPR017853), Raffinose synthase (InterPro:IPR008811); BEST Arabidopsis thaliana protein match is: seed imbibition 2 (TAIR:AT3G57520.1); Has 563 Blast hits to 527 proteins in 159 species: Archae - 29; Bacteria - 119; Metazoa -…	T
'3.1.2.2'	'minor CHO metabolism.raffinose family.raffinose synthases.putative'	'evm.model.scaffold7462.7'	'(loc_os08g38710.1 : 1059.0) no description available & (at1g55740 : 1047.0) seed imbibition 1 (SIP1); CONTAINS InterPro DOMAIN/s: Glycoside hydrolase, catalytic core (InterPro:IPR017853), Raffinose synthase (InterPro:IPR008811); BEST Arabidopsis thaliana protein match is: seed imbibition 2 (TAIR:AT3G57520.1); Has 563 Blast hits to 527 proteins in 159 species: Archae - 29; Bacteria - 119; Metazoa…	T
'3.1.2.2'	'minor CHO metabolism.raffinose family.raffinose synthases.putative'	'evm.model.scaffold752.55'	'(loc_os04g40520.1 : 656.0) no description available & (at3g57520 : 608.0) seed imbibition 2 (SIP2); CONTAINS InterPro DOMAIN/s: Glycoside hydrolase, catalytic core (InterPro:IPR017853), Raffinose synthase (InterPro:IPR008811); BEST Arabidopsis thaliana protein match is: seed imbibition 1 (TAIR:AT1G55740.1); Has 35333 Blast hits to 34131 proteins in 2444 species: Archae - 798; Bacteria - 22429; M…	T
'3.1.3'	'minor CHO metabolism.raffinose family.stachyose synthases'	'evm.model.scaffold2291.29'	'(q93xk2|stsyn_pea : 1077.0) Stachyose synthase precursor (EC 2.4.1.67) (Galactinol--raffinose galactosyltransferase) - Pisum sativum (Garden pea) & (at4g01970 : 938.0) Encodes a putative stachyose synthetase.; stachyose synthase (STS); CONTAINS InterPro DOMAIN/s: Glycoside hydrolase, catalytic core (InterPro:IPR017853), Raffinose synthase (InterPro:IPR008811); BEST Arabidopsis thaliana protein m…	T
'3.1.3'	'minor CHO metabolism.raffinose family.stachyose synthases'	'evm.model.scaffold3675.5'	'(q93xk2|stsyn_pea : 723.0) Stachyose synthase precursor (EC 2.4.1.67) (Galactinol--raffinose galactosyltransferase) - Pisum sativum (Garden pea) & (at4g01970 : 691.0) Encodes a putative stachyose synthetase.; stachyose synthase (STS); CONTAINS InterPro DOMAIN/s: Glycoside hydrolase, catalytic core (InterPro:IPR017853), Raffinose synthase (InterPro:IPR008811); BEST Arabidopsis thaliana protein ma…	T
'3.1.1001'	'minor CHO metabolism.raffinose family'	'raffinose'	'minor CHO metabolism.raffinose'	M
'3.1.1002'	'minor CHO metabolism.raffinose family'	'galactinol'	''	M
'3.2'	'minor CHO metabolism.trehalose'	''	''
'3.2.1'	'minor CHO metabolism.trehalose.TPS'	'evm.model.scaffold3078.3'	'(at1g78580 : 1252.0) Encodes an enzyme putatively involved in trehalose biosynthesis. The protein has a trehalose synthase (TPS)-like domain but no trehalose phosphatase (TPP)-like domain. ATTPS1 is able to complement yeast tps1 mutants in vivo. The gene product modulates cell growth but not cell differentiation by determining cell wall deposition and cell division.; trehalose-6-phosphate syntha…	T
'3.2.1'	'minor CHO metabolism.trehalose.TPS'	'evm.model.scaffold730.26'	'(at1g78580 : 871.0) Encodes an enzyme putatively involved in trehalose biosynthesis. The protein has a trehalose synthase (TPS)-like domain but no trehalose phosphatase (TPP)-like domain. ATTPS1 is able to complement yeast tps1 mutants in vivo. The gene product modulates cell growth but not cell differentiation by determining cell wall deposition and cell division.; trehalose-6-phosphate synthas…	T
'3.2.2'	'minor CHO metabolism.trehalose.TPP'	'evm.model.c216277.3.1'	'(at1g35910 : 202.0) Haloacid dehalogenase-like hydrolase (HAD) superfamily protein; FUNCTIONS IN: catalytic activity, trehalose-phosphatase activity; INVOLVED IN: trehalose biosynthetic process, metabolic process; EXPRESSED IN: 14 plant structures; EXPRESSED DURING: 4 anthesis, C globular stage, F mature embryo stage, petal differentiation and expansion stage, E expanded cotyledon stage; CONTAIN…	T
'3.2.2'	'minor CHO metabolism.trehalose.TPP'	'evm.model.c216277.3'	'(loc_os09g20390.1 : 311.0) no description available & (at1g35910 : 304.0) Haloacid dehalogenase-like hydrolase (HAD) superfamily protein; FUNCTIONS IN: catalytic activity, trehalose-phosphatase activity; INVOLVED IN: trehalose biosynthetic process, metabolic process; EXPRESSED IN: 14 plant structures; EXPRESSED DURING: 4 anthesis, C globular stage, F mature embryo stage, petal differentiation an…	T
'3.2.2'	'minor CHO metabolism.trehalose.TPP'	'evm.model.c219183.3'	'(loc_os02g51680.1 : 351.0) no description available & (at2g22190 : 343.0) Haloacid dehalogenase-like hydrolase (HAD) superfamily protein; FUNCTIONS IN: catalytic activity, trehalose-phosphatase activity; INVOLVED IN: trehalose biosynthetic process, metabolic process; LOCATED IN: cellular_component unknown; EXPRESSED IN: 23 plant structures; EXPRESSED DURING: 12 growth stages; CONTAINS InterPro D…	T
'3.2.2'	'minor CHO metabolism.trehalose.TPP'	'evm.model.c222025.1'	'(at5g51460 : 138.0) homologous to the C-terminal part of microbial trehalose-6-phosphate phosphatases; ATTPPA; FUNCTIONS IN: trehalose-phosphatase activity; INVOLVED IN: trehalose biosynthetic process; LOCATED IN: chloroplast; EXPRESSED IN: 23 plant structures; EXPRESSED DURING: 16 growth stages; CONTAINS InterPro DOMAIN/s: HAD-superfamily hydrolase, subfamily IIB (InterPro:IPR006379), Trehalose…	T
'3.2.2'	'minor CHO metabolism.trehalose.TPP'	'evm.model.scaffold12450.3'	'(at5g65140 : 460.0) Haloacid dehalogenase-like hydrolase (HAD) superfamily protein; FUNCTIONS IN: catalytic activity, trehalose-phosphatase activity; INVOLVED IN: response to cadmium ion, trehalose biosynthetic process; EXPRESSED IN: 21 plant structures; EXPRESSED DURING: 14 growth stages; CONTAINS InterPro DOMAIN/s: HAD-superfamily hydrolase, subfamily IIB (InterPro:IPR006379), Trehalose-phosph…	T
'3.2.2'	'minor CHO metabolism.trehalose.TPP'	'evm.model.scaffold1700.1'	'(at5g51460 : 137.0) homologous to the C-terminal part of microbial trehalose-6-phosphate phosphatases; ATTPPA; FUNCTIONS IN: trehalose-phosphatase activity; INVOLVED IN: trehalose biosynthetic process; LOCATED IN: chloroplast; EXPRESSED IN: 23 plant structures; EXPRESSED DURING: 16 growth stages; CONTAINS InterPro DOMAIN/s: HAD-superfamily hydrolase, subfamily IIB (InterPro:IPR006379), Trehalose…	T
'3.2.2'	'minor CHO metabolism.trehalose.TPP'	'evm.model.scaffold4020.19.4'	'(at5g65140 : 320.0) Haloacid dehalogenase-like hydrolase (HAD) superfamily protein; FUNCTIONS IN: catalytic activity, trehalose-phosphatase activity; INVOLVED IN: response to cadmium ion, trehalose biosynthetic process; EXPRESSED IN: 21 plant structures; EXPRESSED DURING: 14 growth stages; CONTAINS InterPro DOMAIN/s: HAD-superfamily hydrolase, subfamily IIB (InterPro:IPR006379), Trehalose-phosph…	T
'3.2.2'	'minor CHO metabolism.trehalose.TPP'	'evm.model.scaffold4020.19.2'	'(at5g65140 : 342.0) Haloacid dehalogenase-like hydrolase (HAD) superfamily protein; FUNCTIONS IN: catalytic activity, trehalose-phosphatase activity; INVOLVED IN: response to cadmium ion, trehalose biosynthetic process; EXPRESSED IN: 21 plant structures; EXPRESSED DURING: 14 growth stages; CONTAINS InterPro DOMAIN/s: HAD-superfamily hydrolase, subfamily IIB (InterPro:IPR006379), Trehalose-phosph…	T
'3.2.2'	'minor CHO metabolism.trehalose.TPP'	'evm.model.scaffold4020.19'	'(at5g65140 : 342.0) Haloacid dehalogenase-like hydrolase (HAD) superfamily protein; FUNCTIONS IN: catalytic activity, trehalose-phosphatase activity; INVOLVED IN: response to cadmium ion, trehalose biosynthetic process; EXPRESSED IN: 21 plant structures; EXPRESSED DURING: 14 growth stages; CONTAINS InterPro DOMAIN/s: HAD-superfamily hydrolase, subfamily IIB (InterPro:IPR006379), Trehalose-phosph…	T
'3.2.2'	'minor CHO metabolism.trehalose.TPP'	'evm.model.scaffold4020.19.1'	'(at5g65140 : 342.0) Haloacid dehalogenase-like hydrolase (HAD) superfamily protein; FUNCTIONS IN: catalytic activity, trehalose-phosphatase activity; INVOLVED IN: response to cadmium ion, trehalose biosynthetic process; EXPRESSED IN: 21 plant structures; EXPRESSED DURING: 14 growth stages; CONTAINS InterPro DOMAIN/s: HAD-superfamily hydrolase, subfamily IIB (InterPro:IPR006379), Trehalose-phosph…	T
'3.2.2'	'minor CHO metabolism.trehalose.TPP'	'evm.model.scaffold4020.19.3'	'(at5g65140 : 342.0) Haloacid dehalogenase-like hydrolase (HAD) superfamily protein; FUNCTIONS IN: catalytic activity, trehalose-phosphatase activity; INVOLVED IN: response to cadmium ion, trehalose biosynthetic process; EXPRESSED IN: 21 plant structures; EXPRESSED DURING: 14 growth stages; CONTAINS InterPro DOMAIN/s: HAD-superfamily hydrolase, subfamily IIB (InterPro:IPR006379), Trehalose-phosph…	T
'3.2.2'	'minor CHO metabolism.trehalose.TPP'	'evm.model.scaffold6198.6'	'(at4g12430 : 470.0) Haloacid dehalogenase-like hydrolase (HAD) superfamily protein; FUNCTIONS IN: catalytic activity, trehalose-phosphatase activity; INVOLVED IN: trehalose biosynthetic process, metabolic process; EXPRESSED IN: sperm cell, male gametophyte, pollen tube; EXPRESSED DURING: L mature pollen stage, M germinated pollen stage; CONTAINS InterPro DOMAIN/s: HAD-superfamily hydrolase, subf…	T
'3.2.2'	'minor CHO metabolism.trehalose.TPP'	'evm.model.scaffold6509.2'	'(at5g51460 : 493.0) homologous to the C-terminal part of microbial trehalose-6-phosphate phosphatases; ATTPPA; FUNCTIONS IN: trehalose-phosphatase activity; INVOLVED IN: trehalose biosynthetic process; LOCATED IN: chloroplast; EXPRESSED IN: 23 plant structures; EXPRESSED DURING: 16 growth stages; CONTAINS InterPro DOMAIN/s: HAD-superfamily hydrolase, subfamily IIB (InterPro:IPR006379), Trehalose…	T
'3.2.2'	'minor CHO metabolism.trehalose.TPP'	'evm.model.scaffold6509.2.1'	'(at5g51460 : 493.0) homologous to the C-terminal part of microbial trehalose-6-phosphate phosphatases; ATTPPA; FUNCTIONS IN: trehalose-phosphatase activity; INVOLVED IN: trehalose biosynthetic process; LOCATED IN: chloroplast; EXPRESSED IN: 23 plant structures; EXPRESSED DURING: 16 growth stages; CONTAINS InterPro DOMAIN/s: HAD-superfamily hydrolase, subfamily IIB (InterPro:IPR006379), Trehalose…	T
'3.2.3'	'minor CHO metabolism.trehalose.potential TPS/TPP'	'evm.model.c217317.1'	'(at4g17770 : 1204.0) Encodes an enzyme putatively involved in trehalose biosynthesis. The protein has a trehalose synthase (TPS)-like domain that may or may not be active as well as a trehalose phosphatase (TPP)-like domain. Phosphorylated TPS5 extracted from Arabidopsis cells binds directly to 14-3-3 isoforms.; trehalose phosphatase/synthase 5 (TPS5); FUNCTIONS IN: transferase activity, transfe…	T
'3.2.3'	'minor CHO metabolism.trehalose.potential TPS/TPP'	'evm.model.c218031.3'	'(at1g06410 : 1042.0) Encodes an enzyme putatively involved in trehalose biosynthesis. Though the protein has both trehalose-6-phosphate synthase (TPS)-like and trehalose-6-phosphate phosphatase (TPP)-like domains, neither activity has been detected in enzymatic assays nor has the protein been able to complement yeast TPS or TPP mutants.; trehalose-phosphatase/synthase 7 (TPS7); FUNCTIONS IN: tra…	T
'3.2.3'	'minor CHO metabolism.trehalose.potential TPS/TPP'	'evm.model.c221445.16'	'(at1g06410 : 1137.0) Encodes an enzyme putatively involved in trehalose biosynthesis. Though the protein has both trehalose-6-phosphate synthase (TPS)-like and trehalose-6-phosphate phosphatase (TPP)-like domains, neither activity has been detected in enzymatic assays nor has the protein been able to complement yeast TPS or TPP mutants.; trehalose-phosphatase/synthase 7 (TPS7); FUNCTIONS IN: tra…	T
'3.2.3'	'minor CHO metabolism.trehalose.potential TPS/TPP'	'evm.model.c222555.13'	'(at1g70290 : 1136.0) Encodes an enzyme putatively involved in trehalose biosynthesis. Though the protein has both trehalose-6-phosphate synthase (TPS)-like and trehalose-6-phosphate phosphatase (TPP)-like domains, neither activity has been detected in enzymatic assays nor has the protein been able to complement yeast TPS or TPP mutants.; trehalose-6-phosphatase synthase S8 (TPS8); FUNCTIONS IN: …	T
'3.2.3'	'minor CHO metabolism.trehalose.potential TPS/TPP'	'evm.model.scaffold4591.9'	'(at1g68020 : 577.0) Encodes an enzyme putatively involved in trehalose biosynthesis. The protein has a trehalose synthase (TPS)-like domain and a trehalose phosphatase (TPP)-like domain. It can complement a yeast mutant lacking both of these activities suggesting that this is a bifunctional enzyme.; ATTPS6; CONTAINS InterPro DOMAIN/s: HAD-superfamily hydrolase, subfamily IIB (InterPro:IPR006379)…	T
'3.2.3'	'minor CHO metabolism.trehalose.potential TPS/TPP'	'evm.model.scaffold4591.9.1'	'(at1g68020 : 577.0) Encodes an enzyme putatively involved in trehalose biosynthesis. The protein has a trehalose synthase (TPS)-like domain and a trehalose phosphatase (TPP)-like domain. It can complement a yeast mutant lacking both of these activities suggesting that this is a bifunctional enzyme.; ATTPS6; CONTAINS InterPro DOMAIN/s: HAD-superfamily hydrolase, subfamily IIB (InterPro:IPR006379)…	T
'3.2.3'	'minor CHO metabolism.trehalose.potential TPS/TPP'	'evm.model.scaffold4591.9.2'	'(at1g68020 : 577.0) Encodes an enzyme putatively involved in trehalose biosynthesis. The protein has a trehalose synthase (TPS)-like domain and a trehalose phosphatase (TPP)-like domain. It can complement a yeast mutant lacking both of these activities suggesting that this is a bifunctional enzyme.; ATTPS6; CONTAINS InterPro DOMAIN/s: HAD-superfamily hydrolase, subfamily IIB (InterPro:IPR006379)…	T
'3.2.3'	'minor CHO metabolism.trehalose.potential TPS/TPP'	'evm.model.scaffold7352.26'	'(at2g18700 : 969.0) Encodes an enzyme putatively involved in trehalose biosynthesis. The protein has a trehalose synthase (TPS)-like domain that may or may not be active as well as a trehalose phosphatase (TPP)-like domain.; trehalose phosphatase/synthase 11 (TPS11); FUNCTIONS IN: transferase activity, transferring glycosyl groups; INVOLVED IN: trehalose biosynthetic process, metabolic process; …	T
'3.2.3'	'minor CHO metabolism.trehalose.potential TPS/TPP'	'evm.model.scaffold8003.13'	'(at1g06410 : 122.0) Encodes an enzyme putatively involved in trehalose biosynthesis. Though the protein has both trehalose-6-phosphate synthase (TPS)-like and trehalose-6-phosphate phosphatase (TPP)-like domains, neither activity has been detected in enzymatic assays nor has the protein been able to complement yeast TPS or TPP mutants.; trehalose-phosphatase/synthase 7 (TPS7); FUNCTIONS IN: tran…	T
'3.2.4'	'minor CHO metabolism.trehalose.trehalase'	'evm.model.scaffold6504.1'	'(at4g24040 : 181.0) Encodes a trehalase, member of Glycoside Hydrolase Family 37.; trehalase 1 (TRE1); CONTAINS InterPro DOMAIN/s: Glycoside hydrolase, family 37 (InterPro:IPR001661), Six-hairpin glycosidase-like (InterPro:IPR008928), Glycoside hydrolase, family 37, conserved site (InterPro:IPR018232); Has 1925 Blast hits to 1909 proteins in 569 species: Archae - 2; Bacteria - 1056; Metazoa - 50…	T
'3.2.1001'	'minor CHO metabolism.trehalose'	'trehalose'	'minor CHO metabolism.trehalose'	M
'3.3'	'minor CHO metabolism.sugar alcohols'	'evm.model.scaffold730.17.1'	'(at4g30310 : 708.0) FGGY family of carbohydrate kinase; FUNCTIONS IN: carbohydrate kinase activity, phosphotransferase activity, alcohol group as acceptor; INVOLVED IN: carbohydrate metabolic process; LOCATED IN: chloroplast; EXPRESSED IN: 23 plant structures; EXPRESSED DURING: 15 growth stages; CONTAINS InterPro DOMAIN/s: Carbohydrate kinase, FGGY (InterPro:IPR000577), Carbohydrate kinase, FGGY…	T
'3.3'	'minor CHO metabolism.sugar alcohols'	'evm.model.scaffold730.17'	'(at4g30310 : 877.0) FGGY family of carbohydrate kinase; FUNCTIONS IN: carbohydrate kinase activity, phosphotransferase activity, alcohol group as acceptor; INVOLVED IN: carbohydrate metabolic process; LOCATED IN: chloroplast; EXPRESSED IN: 23 plant structures; EXPRESSED DURING: 15 growth stages; CONTAINS InterPro DOMAIN/s: Carbohydrate kinase, FGGY (InterPro:IPR000577), Carbohydrate kinase, FGGY…	T
'3.3'	'minor CHO metabolism.sugar alcohols'	'evm.model.scaffold7463.5.2'	'(at5g51970 : 528.0) Encodes a putative sorbitol dehydrogenase that can be thiolated in vitro.; GroES-like zinc-binding alcohol dehydrogenase family protein; FUNCTIONS IN: oxidoreductase activity, zinc ion binding; INVOLVED IN: oxidation reduction; EXPRESSED IN: 24 plant structures; EXPRESSED DURING: 15 growth stages; CONTAINS InterPro DOMAIN/s: GroES-like (InterPro:IPR011032), Alcohol dehydrogen…	T
'3.3'	'minor CHO metabolism.sugar alcohols'	'evm.model.scaffold7463.5'	'(at5g51970 : 584.0) Encodes a putative sorbitol dehydrogenase that can be thiolated in vitro.; GroES-like zinc-binding alcohol dehydrogenase family protein; FUNCTIONS IN: oxidoreductase activity, zinc ion binding; INVOLVED IN: oxidation reduction; EXPRESSED IN: 24 plant structures; EXPRESSED DURING: 15 growth stages; CONTAINS InterPro DOMAIN/s: GroES-like (InterPro:IPR011032), Alcohol dehydrogen…	T
'3.3'	'minor CHO metabolism.sugar alcohols'	'evm.model.scaffold7463.5.1'	'(at5g51970 : 468.0) Encodes a putative sorbitol dehydrogenase that can be thiolated in vitro.; GroES-like zinc-binding alcohol dehydrogenase family protein; FUNCTIONS IN: oxidoreductase activity, zinc ion binding; INVOLVED IN: oxidation reduction; EXPRESSED IN: 24 plant structures; EXPRESSED DURING: 15 growth stages; CONTAINS InterPro DOMAIN/s: GroES-like (InterPro:IPR011032), Alcohol dehydrogen…	T
'3.3.1001'	'minor CHO metabolism.sugar alcohols'	'sorbitol'	'minor CHO metabolism.polyols'	M
'3.3.1002'	'minor CHO metabolism.sugar alcohols'	'mannitol'	'minor CHO metabolism.polyols'	M
'3.3.1003'	'minor CHO metabolism.sugar alcohols'	'erythritol'	'minor CHO metabolism.polyols'	M
'3.3.1004'	'minor CHO metabolism.sugar alcohols'	'maltitol'	'minor CHO metabolism.polyols'	M
'3.3.1005'	'minor CHO metabolism.sugar alcohols'	'galactitol'	'minor CHO metabolism.polyols'	M
'3.3.1006'	'minor CHO metabolism.sugar alcohols'	'pinitol'	'minor CHO metabolism.polyols'	M
'3.3.1007'	'minor CHO metabolism.sugar alcohols'	'ononitol'	'minor CHO metabolism.polyols'	M
'3.3.1008'	'minor CHO metabolism.sugar alcohols'	'ribitol'	'minor CHO metabolism.polyols'	M
'3.3.1009'	'minor CHO metabolism.sugar alcohols'	'threitol'	''	M
'3.3.1010'	'minor CHO metabolism.sugar alcohols'	'sequoyitol'	''	M
'3.3.1011'	'minor CHO metabolism.sugar alcohols'	'viburnitol'	''	M
'3.3.1012'	'minor CHO metabolism.sugar alcohols'	'quebranchitol'	''	M
'3.4'	'minor CHO metabolism.myo-inositol'	''	''
'3.4.1'	'minor CHO metabolism.myo-inositol.poly-phosphatases'	'evm.model.scaffold2575.8.2.1'	'(at1g71710 : 472.0) DNAse I-like superfamily protein; FUNCTIONS IN: inositol-polyphosphate 5-phosphatase activity, inositol or phosphatidylinositol phosphatase activity; INVOLVED IN: biological_process unknown; LOCATED IN: mitochondrion; EXPRESSED IN: 22 plant structures; EXPRESSED DURING: 13 growth stages; CONTAINS InterPro DOMAIN/s: Inositol polyphosphate related phosphatase (InterPro:IPR00030…	T
'3.4.1'	'minor CHO metabolism.myo-inositol.poly-phosphatases'	'evm.model.scaffold2575.8'	'(at1g71710 : 547.0) DNAse I-like superfamily protein; FUNCTIONS IN: inositol-polyphosphate 5-phosphatase activity, inositol or phosphatidylinositol phosphatase activity; INVOLVED IN: biological_process unknown; LOCATED IN: mitochondrion; EXPRESSED IN: 22 plant structures; EXPRESSED DURING: 13 growth stages; CONTAINS InterPro DOMAIN/s: Inositol polyphosphate related phosphatase (InterPro:IPR00030…	T
'3.4.1'	'minor CHO metabolism.myo-inositol.poly-phosphatases'	'evm.model.scaffold2575.8.2'	'(at1g71710 : 543.0) DNAse I-like superfamily protein; FUNCTIONS IN: inositol-polyphosphate 5-phosphatase activity, inositol or phosphatidylinositol phosphatase activity; INVOLVED IN: biological_process unknown; LOCATED IN: mitochondrion; EXPRESSED IN: 22 plant structures; EXPRESSED DURING: 13 growth stages; CONTAINS InterPro DOMAIN/s: Inositol polyphosphate related phosphatase (InterPro:IPR00030…	T
'3.4.1'	'minor CHO metabolism.myo-inositol.poly-phosphatases'	'evm.model.scaffold2575.8.1'	'(at1g71710 : 543.0) DNAse I-like superfamily protein; FUNCTIONS IN: inositol-polyphosphate 5-phosphatase activity, inositol or phosphatidylinositol phosphatase activity; INVOLVED IN: biological_process unknown; LOCATED IN: mitochondrion; EXPRESSED IN: 22 plant structures; EXPRESSED DURING: 13 growth stages; CONTAINS InterPro DOMAIN/s: Inositol polyphosphate related phosphatase (InterPro:IPR00030…	T
'3.4.1'	'minor CHO metabolism.myo-inositol.poly-phosphatases'	'evm.model.scaffold386.12'	'(at1g71710 : 597.0) DNAse I-like superfamily protein; FUNCTIONS IN: inositol-polyphosphate 5-phosphatase activity, inositol or phosphatidylinositol phosphatase activity; INVOLVED IN: biological_process unknown; LOCATED IN: mitochondrion; EXPRESSED IN: 22 plant structures; EXPRESSED DURING: 13 growth stages; CONTAINS InterPro DOMAIN/s: Inositol polyphosphate related phosphatase (InterPro:IPR00030…	T
'3.4.1'	'minor CHO metabolism.myo-inositol.poly-phosphatases'	'evm.model.scaffold5360.6'	'(at4g18010 : 487.0) Encodes an inositol polyphosphate 5-phosphatase that appears to have Type I activity. It can dephosphorylate IP3(inositol(1,4,5)P3) and IP4 (inositol(1,3,4,5)P4), but it does not appear to be active against phosphatidylinositol 4,5 bisphosphate. Overexpression of this gene renders plants insensitive to ABA in germination and growth assays.; INOSITOL(1,4,5)P3 5-PHOSPHATASE II …	T
'3.4.2'	'minor CHO metabolism.myo-inositol.InsP-Kinases'	'evm.model.c221349.2.1'	'(at1g22100 : 471.0) Inositol-pentakisphosphate 2-kinase family protein; FUNCTIONS IN: inositol pentakisphosphate 2-kinase activity, ATP binding; INVOLVED IN: biological_process unknown; LOCATED IN: cellular_component unknown; CONTAINS InterPro DOMAIN/s: Inositol-pentakisphosphate 2-kinase, metazoa (InterPro:IPR018009), Inositol-pentakisphosphate 2-kinase (InterPro:IPR009286); BEST Arabidopsis th…	T
'3.4.2'	'minor CHO metabolism.myo-inositol.InsP-Kinases'	'evm.model.c221349.2'	'(at1g22100 : 471.0) Inositol-pentakisphosphate 2-kinase family protein; FUNCTIONS IN: inositol pentakisphosphate 2-kinase activity, ATP binding; INVOLVED IN: biological_process unknown; LOCATED IN: cellular_component unknown; CONTAINS InterPro DOMAIN/s: Inositol-pentakisphosphate 2-kinase, metazoa (InterPro:IPR018009), Inositol-pentakisphosphate 2-kinase (InterPro:IPR009286); BEST Arabidopsis th…	T
'3.4.2'	'minor CHO metabolism.myo-inositol.InsP-Kinases'	'evm.model.c221349.2.2'	'(at1g22100 : 471.0) Inositol-pentakisphosphate 2-kinase family protein; FUNCTIONS IN: inositol pentakisphosphate 2-kinase activity, ATP binding; INVOLVED IN: biological_process unknown; LOCATED IN: cellular_component unknown; CONTAINS InterPro DOMAIN/s: Inositol-pentakisphosphate 2-kinase, metazoa (InterPro:IPR018009), Inositol-pentakisphosphate 2-kinase (InterPro:IPR009286); BEST Arabidopsis th…	T
'3.4.2'	'minor CHO metabolism.myo-inositol.InsP-Kinases'	'evm.model.c221349.2.3'	'(at1g22100 : 471.0) Inositol-pentakisphosphate 2-kinase family protein; FUNCTIONS IN: inositol pentakisphosphate 2-kinase activity, ATP binding; INVOLVED IN: biological_process unknown; LOCATED IN: cellular_component unknown; CONTAINS InterPro DOMAIN/s: Inositol-pentakisphosphate 2-kinase, metazoa (InterPro:IPR018009), Inositol-pentakisphosphate 2-kinase (InterPro:IPR009286); BEST Arabidopsis th…	T
'3.4.2'	'minor CHO metabolism.myo-inositol.InsP-Kinases'	'evm.model.c222421.29'	'(at1g22100 : 399.0) Inositol-pentakisphosphate 2-kinase family protein; FUNCTIONS IN: inositol pentakisphosphate 2-kinase activity, ATP binding; INVOLVED IN: biological_process unknown; LOCATED IN: cellular_component unknown; CONTAINS InterPro DOMAIN/s: Inositol-pentakisphosphate 2-kinase, metazoa (InterPro:IPR018009), Inositol-pentakisphosphate 2-kinase (InterPro:IPR009286); BEST Arabidopsis th…	T
'3.4.2'	'minor CHO metabolism.myo-inositol.InsP-Kinases'	'evm.model.scaffold11948.1'	'(at5g61760 : 308.0) Encodes an inositol polyphosphate 3-/6-/5-kinase that is localized to the nucleus. Able to complement a mutation in a yeast transcriptional regulator gene (ARG82/IPK2).; inositol polyphosphate kinase 2 beta (IPK2BETA); CONTAINS InterPro DOMAIN/s: Inositol polyphosphate kinase (InterPro:IPR005522); BEST Arabidopsis thaliana protein match is: inositol polyphosphate kinase 2 alp…	T
'3.4.2'	'minor CHO metabolism.myo-inositol.InsP-Kinases'	'evm.model.scaffold3517.6'	'(at5g61760 : 308.0) Encodes an inositol polyphosphate 3-/6-/5-kinase that is localized to the nucleus. Able to complement a mutation in a yeast transcriptional regulator gene (ARG82/IPK2).; inositol polyphosphate kinase 2 beta (IPK2BETA); CONTAINS InterPro DOMAIN/s: Inositol polyphosphate kinase (InterPro:IPR005522); BEST Arabidopsis thaliana protein match is: inositol polyphosphate kinase 2 alp…	T
'3.4.3'	'minor CHO metabolism.myo-inositol.InsP Synthases'	'evm.model.scaffold1901.16'	'(q9lw96|ino1_tobac : 684.0) Inositol-3-phosphate synthase (EC 5.5.1.4) (Myo-inositol-1-phosphate synthase) (MI-1-P synthase) (IPS) - Nicotiana tabacum (Common tobacco) & (at5g10170 : 681.0) myo-inositol-1-phosphate synthase isoform 3.Expressed in leaf, root and silique. Immunolocaliazation experiments with an antibody recognizing MIPS1, MIPS2, and MIPS3 showed endosperm localization.; myo-inosit…	T
'3.4.3'	'minor CHO metabolism.myo-inositol.InsP Synthases'	'evm.model.scaffold2744.8'	'(q9s7u0|ino1_wheat : 854.0) Inositol-3-phosphate synthase (EC 5.5.1.4) (Myo-inositol-1-phosphate synthase) (MI-1-P synthase) (IPS) - Triticum aestivum (Wheat) & (at5g10170 : 851.0) myo-inositol-1-phosphate synthase isoform 3.Expressed in leaf, root and silique. Immunolocaliazation experiments with an antibody recognizing MIPS1, MIPS2, and MIPS3 showed endosperm localization.; myo-inositol-1-phos…	T
'3.4.3'	'minor CHO metabolism.myo-inositol.InsP Synthases'	'evm.model.scaffold4693.9'	'(q9s7u0|ino1_wheat : 662.0) Inositol-3-phosphate synthase (EC 5.5.1.4) (Myo-inositol-1-phosphate synthase) (MI-1-P synthase) (IPS) - Triticum aestivum (Wheat) & (at5g10170 : 660.0) myo-inositol-1-phosphate synthase isoform 3.Expressed in leaf, root and silique. Immunolocaliazation experiments with an antibody recognizing MIPS1, MIPS2, and MIPS3 showed endosperm localization.; myo-inositol-1-phos…	T
'3.4.4'	'minor CHO metabolism.myo-inositol.myo inositol oxygenases'	'evm.model.c209991.1.1'	'(at1g14520 : 423.0) Encodes MIOX1. Belongs to myo-inositol oxygenase gene family.; myo-inositol oxygenase 1 (MIOX1); FUNCTIONS IN: inositol oxygenase activity, oxidoreductase activity; INVOLVED IN: syncytium formation; LOCATED IN: cytoplasm; EXPRESSED IN: 6 plant structures; CONTAINS InterPro DOMAIN/s: Protein of unknown function DUF706 (InterPro:IPR007828); BEST Arabidopsis thaliana protein mat…	T
'3.4.4'	'minor CHO metabolism.myo-inositol.myo inositol oxygenases'	'evm.model.c209991.1'	'(at1g14520 : 503.0) Encodes MIOX1. Belongs to myo-inositol oxygenase gene family.; myo-inositol oxygenase 1 (MIOX1); FUNCTIONS IN: inositol oxygenase activity, oxidoreductase activity; INVOLVED IN: syncytium formation; LOCATED IN: cytoplasm; EXPRESSED IN: 6 plant structures; CONTAINS InterPro DOMAIN/s: Protein of unknown function DUF706 (InterPro:IPR007828); BEST Arabidopsis thaliana protein mat…	T
'3.4.4'	'minor CHO metabolism.myo-inositol.myo inositol oxygenases'	'evm.model.c221219.3'	'(q5z8t3|miox_orysa : 97.8) Probable inositol oxygenase (EC 1.13.99.1) (Myo-inositol oxygenase) - Oryza sativa (Rice) & (loc_os06g36560.1 : 97.8) no description available & (at4g26260 : 95.1) Encodes a myo-inositol oxygenase.; myo-inositol oxygenase 4 (MIOX4); FUNCTIONS IN: inositol oxygenase activity; INVOLVED IN: L-ascorbic acid biosynthetic process, syncytium formation; LOCATED IN: cytoplasm; …	T
'3.4.4'	'minor CHO metabolism.myo-inositol.myo inositol oxygenases'	'evm.model.scaffold2943.16'	'(at1g14520 : 329.0) Encodes MIOX1. Belongs to myo-inositol oxygenase gene family.; myo-inositol oxygenase 1 (MIOX1); FUNCTIONS IN: inositol oxygenase activity, oxidoreductase activity; INVOLVED IN: syncytium formation; LOCATED IN: cytoplasm; EXPRESSED IN: 6 plant structures; CONTAINS InterPro DOMAIN/s: Protein of unknown function DUF706 (InterPro:IPR007828); BEST Arabidopsis thaliana protein mat…	T
'3.4.4'	'minor CHO metabolism.myo-inositol.myo inositol oxygenases'	'evm.model.scaffold2943.16.2'	'(at1g14520 : 329.0) Encodes MIOX1. Belongs to myo-inositol oxygenase gene family.; myo-inositol oxygenase 1 (MIOX1); FUNCTIONS IN: inositol oxygenase activity, oxidoreductase activity; INVOLVED IN: syncytium formation; LOCATED IN: cytoplasm; EXPRESSED IN: 6 plant structures; CONTAINS InterPro DOMAIN/s: Protein of unknown function DUF706 (InterPro:IPR007828); BEST Arabidopsis thaliana protein mat…	T
'3.4.4'	'minor CHO metabolism.myo-inositol.myo inositol oxygenases'	'evm.model.scaffold2943.16.3'	'(at1g14520 : 309.0) Encodes MIOX1. Belongs to myo-inositol oxygenase gene family.; myo-inositol oxygenase 1 (MIOX1); FUNCTIONS IN: inositol oxygenase activity, oxidoreductase activity; INVOLVED IN: syncytium formation; LOCATED IN: cytoplasm; EXPRESSED IN: 6 plant structures; CONTAINS InterPro DOMAIN/s: Protein of unknown function DUF706 (InterPro:IPR007828); BEST Arabidopsis thaliana protein mat…	T
'3.4.4'	'minor CHO metabolism.myo-inositol.myo inositol oxygenases'	'evm.model.scaffold2943.16.1'	'(at1g14520 : 329.0) Encodes MIOX1. Belongs to myo-inositol oxygenase gene family.; myo-inositol oxygenase 1 (MIOX1); FUNCTIONS IN: inositol oxygenase activity, oxidoreductase activity; INVOLVED IN: syncytium formation; LOCATED IN: cytoplasm; EXPRESSED IN: 6 plant structures; CONTAINS InterPro DOMAIN/s: Protein of unknown function DUF706 (InterPro:IPR007828); BEST Arabidopsis thaliana protein mat…	T
'3.4.4'	'minor CHO metabolism.myo-inositol.myo inositol oxygenases'	'evm.model.scaffold3379.14'	'(at1g14520 : 126.0) Encodes MIOX1. Belongs to myo-inositol oxygenase gene family.; myo-inositol oxygenase 1 (MIOX1); FUNCTIONS IN: inositol oxygenase activity, oxidoreductase activity; INVOLVED IN: syncytium formation; LOCATED IN: cytoplasm; EXPRESSED IN: 6 plant structures; CONTAINS InterPro DOMAIN/s: Protein of unknown function DUF706 (InterPro:IPR007828); BEST Arabidopsis thaliana protein mat…	T
'3.4.4'	'minor CHO metabolism.myo-inositol.myo inositol oxygenases'	'evm.model.scaffold7013.10'	'(at2g19800 : 471.0) Encodes a myo-inositol oxygenase family gene.; myo-inositol oxygenase 2 (MIOX2); FUNCTIONS IN: inositol oxygenase activity; INVOLVED IN: syncytium formation; LOCATED IN: cytoplasm; EXPRESSED IN: 24 plant structures; EXPRESSED DURING: 14 growth stages; CONTAINS InterPro DOMAIN/s: Protein of unknown function DUF706 (InterPro:IPR007828); BEST Arabidopsis thaliana protein match i…	T
'3.4.5'	'minor CHO metabolism.myo-inositol.inositol phosphatase'	'evm.model.c213037.1'	'(o49071|impp_mescr : 407.0) Inositol monophosphatase (EC 3.1.3.25) (IMPase) (IMP) (Inositol-1(or 4)-monophosphatase) - Mesembryanthemum crystallinum (Common ice plant) & (at3g02870 : 401.0) Encodes a L-galactose-1-phosphate phosphatase, involved in ascorbate biosynthesis.; VTC4; FUNCTIONS IN: 3'(2'),5'-bisphosphate nucleotidase activity, L-galactose-1-phosphate phosphatase activity, inositol or …	T
'3.4.5'	'minor CHO metabolism.myo-inositol.inositol phosphatase'	'evm.model.c220473.1'	'(at2g43900 : 1124.0) Endonuclease/exonuclease/phosphatase family protein; FUNCTIONS IN: inositol-polyphosphate 5-phosphatase activity, inositol or phosphatidylinositol phosphatase activity; INVOLVED IN: biological_process unknown; LOCATED IN: CUL4 RING ubiquitin ligase complex; EXPRESSED IN: sperm cell, male gametophyte, flower, cultured cell, pollen tube; EXPRESSED DURING: L mature pollen stage…	T
'3.4.5'	'minor CHO metabolism.myo-inositol.inositol phosphatase'	'evm.model.c222417.23'	'(at3g02870 : 420.0) Encodes a L-galactose-1-phosphate phosphatase, involved in ascorbate biosynthesis.; VTC4; FUNCTIONS IN: 3'(2'),5'-bisphosphate nucleotidase activity, L-galactose-1-phosphate phosphatase activity, inositol or phosphatidylinositol phosphatase activity, inositol-1(or 4)-monophosphatase activity; INVOLVED IN: sulfur metabolic process, L-ascorbic acid biosynthetic process, respons…	T
'3.4.5'	'minor CHO metabolism.myo-inositol.inositol phosphatase'	'evm.model.scaffold1337.2.1'	'(at1g31190 : 517.0) Encodes a myo-inositol monophosphatase IMPL1 (myo-Inositol monophosphatase like 1).; myo-inositol monophosphatase like 1 (IMPL1); FUNCTIONS IN: 3'(2'),5'-bisphosphate nucleotidase activity, inositol or phosphatidylinositol phosphatase activity, inositol-1(or 4)-monophosphatase activity; INVOLVED IN: sulfur metabolic process; LOCATED IN: chloroplast, chloroplast stroma; EXPRES…	T
'3.4.5'	'minor CHO metabolism.myo-inositol.inositol phosphatase'	'evm.model.scaffold1337.2'	'(at1g31190 : 517.0) Encodes a myo-inositol monophosphatase IMPL1 (myo-Inositol monophosphatase like 1).; myo-inositol monophosphatase like 1 (IMPL1); FUNCTIONS IN: 3'(2'),5'-bisphosphate nucleotidase activity, inositol or phosphatidylinositol phosphatase activity, inositol-1(or 4)-monophosphatase activity; INVOLVED IN: sulfur metabolic process; LOCATED IN: chloroplast, chloroplast stroma; EXPRES…	T
'3.4.5'	'minor CHO metabolism.myo-inositol.inositol phosphatase'	'evm.model.scaffold1337.2.2'	'(at1g31190 : 462.0) Encodes a myo-inositol monophosphatase IMPL1 (myo-Inositol monophosphatase like 1).; myo-inositol monophosphatase like 1 (IMPL1); FUNCTIONS IN: 3'(2'),5'-bisphosphate nucleotidase activity, inositol or phosphatidylinositol phosphatase activity, inositol-1(or 4)-monophosphatase activity; INVOLVED IN: sulfur metabolic process; LOCATED IN: chloroplast, chloroplast stroma; EXPRES…	T
'3.4.5'	'minor CHO metabolism.myo-inositol.inositol phosphatase'	'evm.model.scaffold1716.6'	'(at1g65580 : 1137.0) FRAGILE FIBER3 (FRA3); FUNCTIONS IN: inositol or phosphatidylinositol phosphatase activity; EXPRESSED IN: 23 plant structures; EXPRESSED DURING: 13 growth stages; CONTAINS InterPro DOMAIN/s: Inositol polyphosphate related phosphatase (InterPro:IPR000300), WD40 repeat-like-containing domain (InterPro:IPR011046), WD40/YVTN repeat-like-containing domain (InterPro:IPR015943), WD…	T
'3.4.5'	'minor CHO metabolism.myo-inositol.inositol phosphatase'	'evm.model.scaffold6417.14'	'(at2g43900 : 667.0) Endonuclease/exonuclease/phosphatase family protein; FUNCTIONS IN: inositol-polyphosphate 5-phosphatase activity, inositol or phosphatidylinositol phosphatase activity; INVOLVED IN: biological_process unknown; LOCATED IN: CUL4 RING ubiquitin ligase complex; EXPRESSED IN: sperm cell, male gametophyte, flower, cultured cell, pollen tube; EXPRESSED DURING: L mature pollen stage,…	T
'3.4.5'	'minor CHO metabolism.myo-inositol.inositol phosphatase'	'evm.model.scaffold6633.9'	'(at4g39120 : 400.0) Encodes a chloroplast-localized member of the myo-inositol monophosphatase family, IMPL2 (myo-Inositol monophosphatase like 2) that seems to have multiple enzymatic activities. It contributes to histidine biosynthesis based on it histidinol-phosphate phosphatase activity. In addition, the protein can act as an inositol monophosphatase and an L-galactose-1-phosphate phosphatas…	T
'3.4.5'	'minor CHO metabolism.myo-inositol.inositol phosphatase'	'evm.model.scaffold6633.9.1'	'(at4g39120 : 400.0) Encodes a chloroplast-localized member of the myo-inositol monophosphatase family, IMPL2 (myo-Inositol monophosphatase like 2) that seems to have multiple enzymatic activities. It contributes to histidine biosynthesis based on it histidinol-phosphate phosphatase activity. In addition, the protein can act as an inositol monophosphatase and an L-galactose-1-phosphate phosphatas…	T
'3.4.5'	'minor CHO metabolism.myo-inositol.inositol phosphatase'	'evm.model.scaffold6633.9.2'	'(at4g39120 : 400.0) Encodes a chloroplast-localized member of the myo-inositol monophosphatase family, IMPL2 (myo-Inositol monophosphatase like 2) that seems to have multiple enzymatic activities. It contributes to histidine biosynthesis based on it histidinol-phosphate phosphatase activity. In addition, the protein can act as an inositol monophosphatase and an L-galactose-1-phosphate phosphatas…	T
'3.4.1001'	'minor CHO metabolism.myo-inositol'	'inositol'	'minor CHO metabolism.inositol'	M
'3.4.1002'	'minor CHO metabolism.myo-inositol'	'inositol-1-p'	'minor CHO metabolism.inositol'	M
'3.4.1003'	'minor CHO metabolism.myo-inositol'	'triphosphoinositide'	'minor CHO metabolism.inositol'	M
'3.4.1004'	'minor CHO metabolism.myo-inositol'	'inositol-2-p'	'minor CHO metabolism.inositol'	M
'3.5'	'minor CHO metabolism.others'	'evm.model.c148229.1'	'(loc_os10g06720.2 : 194.0) no description available & (at3g17940 : 176.0) Galactose mutarotase-like superfamily protein; FUNCTIONS IN: isomerase activity, carbohydrate binding, aldose 1-epimerase activity, catalytic activity; INVOLVED IN: galactose metabolic process, hexose metabolic process, carbohydrate metabolic process; LOCATED IN: cellular_component unknown; EXPRESSED IN: 25 plant structure…	T
'3.5'	'minor CHO metabolism.others'	'evm.model.c218787.1'	'(at3g13790 : 410.0) Encodes a protein with invertase activity.; ATBFRUCT1; CONTAINS InterPro DOMAIN/s: Glycoside hydrolase, family 32 (InterPro:IPR001362), Glycosyl hydrolases family 32, N-terminal (InterPro:IPR013148), Glycosyl hydrolase family 32, C-terminal (InterPro:IPR013189), Concanavalin A-like lectin/glucanase (InterPro:IPR008985); BEST Arabidopsis thaliana protein match is: beta-fructof…	T
'3.5'	'minor CHO metabolism.others'	'evm.model.c219337.3'	'(at5g53850 : 632.0) haloacid dehalogenase-like hydrolase family protein; FUNCTIONS IN: hydrolase activity, ion binding, methylthioribulose 1-phosphate dehydratase activity, metal ion binding; INVOLVED IN: L-methionine salvage; LOCATED IN: chloroplast; EXPRESSED IN: 23 plant structures; EXPRESSED DURING: 13 growth stages; CONTAINS InterPro DOMAIN/s: Class II aldolase/adducin, N-terminal (InterPro…	T
'3.5'	'minor CHO metabolism.others'	'evm.model.c220045.7'	'(at3g17940 : 505.0) Galactose mutarotase-like superfamily protein; FUNCTIONS IN: isomerase activity, carbohydrate binding, aldose 1-epimerase activity, catalytic activity; INVOLVED IN: galactose metabolic process, hexose metabolic process, carbohydrate metabolic process; LOCATED IN: cellular_component unknown; EXPRESSED IN: 25 plant structures; EXPRESSED DURING: 16 growth stages; CONTAINS InterP…	T
'3.5'	'minor CHO metabolism.others'	'evm.model.c221631.13'	'(at3g47800 : 475.0) Galactose mutarotase-like superfamily protein; FUNCTIONS IN: aldose 1-epimerase activity; INVOLVED IN: galactose metabolic process, hexose metabolic process, carbohydrate metabolic process; LOCATED IN: endomembrane system; EXPRESSED IN: 23 plant structures; EXPRESSED DURING: 14 growth stages; CONTAINS InterPro DOMAIN/s: Glycoside hydrolase-type carbohydrate-binding (InterPro:…	T
'3.5'	'minor CHO metabolism.others'	'evm.model.scaffold10397.6'	'(loc_os04g48020.1 : 158.0) no description available & (at5g52190 : 145.0) Sugar isomerase (SIS) family protein; FUNCTIONS IN: sugar binding; INVOLVED IN: carbohydrate metabolic process; EXPRESSED IN: 17 plant structures; EXPRESSED DURING: 10 growth stages; CONTAINS InterPro DOMAIN/s: Sugar isomerase (SIS) (InterPro:IPR001347); Has 950 Blast hits to 950 proteins in 353 species: Archae - 153; Bact…	T
'3.5'	'minor CHO metabolism.others'	'evm.model.scaffold1040.2'	'(loc_os10g37330.1 : 483.0) no description available & (at5g53580 : 481.0) NAD(P)-linked oxidoreductase superfamily protein; FUNCTIONS IN: oxidoreductase activity, aldo-keto reductase activity; INVOLVED IN: oxidation reduction; LOCATED IN: chloroplast; EXPRESSED IN: 22 plant structures; EXPRESSED DURING: 13 growth stages; CONTAINS InterPro DOMAIN/s: Aldo/keto reductase (InterPro:IPR001395), Aldo/…	T
'3.5'	'minor CHO metabolism.others'	'evm.model.scaffold10697.16'	'(loc_os04g48020.1 : 158.0) no description available & (at5g52190 : 145.0) Sugar isomerase (SIS) family protein; FUNCTIONS IN: sugar binding; INVOLVED IN: carbohydrate metabolic process; EXPRESSED IN: 17 plant structures; EXPRESSED DURING: 10 growth stages; CONTAINS InterPro DOMAIN/s: Sugar isomerase (SIS) (InterPro:IPR001347); Has 950 Blast hits to 950 proteins in 353 species: Archae - 153; Bact…	T
'3.5'	'minor CHO metabolism.others'	'evm.model.scaffold10818.18.1'	'(at1g17160 : 368.0) pfkB-like carbohydrate kinase family protein; FUNCTIONS IN: kinase activity, ribokinase activity; INVOLVED IN: D-ribose metabolic process; LOCATED IN: chloroplast; EXPRESSED IN: 23 plant structures; EXPRESSED DURING: 13 growth stages; CONTAINS InterPro DOMAIN/s: Carbohydrate/purine kinase (InterPro:IPR011611), Ribokinase (InterPro:IPR002139), Carbohydrate/puine kinase, PfkB, …	T
'3.5'	'minor CHO metabolism.others'	'evm.model.scaffold10818.18'	'(at1g17160 : 368.0) pfkB-like carbohydrate kinase family protein; FUNCTIONS IN: kinase activity, ribokinase activity; INVOLVED IN: D-ribose metabolic process; LOCATED IN: chloroplast; EXPRESSED IN: 23 plant structures; EXPRESSED DURING: 13 growth stages; CONTAINS InterPro DOMAIN/s: Carbohydrate/purine kinase (InterPro:IPR011611), Ribokinase (InterPro:IPR002139), Carbohydrate/puine kinase, PfkB, …	T
'3.5'	'minor CHO metabolism.others'	'evm.model.scaffold1134.6.1'	'(at5g66530 : 270.0) Galactose mutarotase-like superfamily protein; FUNCTIONS IN: carbohydrate binding, isomerase activity, aldose 1-epimerase activity, catalytic activity; INVOLVED IN: galactose metabolic process, carbohydrate metabolic process; EXPRESSED IN: 24 plant structures; EXPRESSED DURING: 13 growth stages; CONTAINS InterPro DOMAIN/s: Glycoside hydrolase-type carbohydrate-binding (InterP…	T
'3.5'	'minor CHO metabolism.others'	'evm.model.scaffold1134.6'	'(at5g66530 : 296.0) Galactose mutarotase-like superfamily protein; FUNCTIONS IN: carbohydrate binding, isomerase activity, aldose 1-epimerase activity, catalytic activity; INVOLVED IN: galactose metabolic process, carbohydrate metabolic process; EXPRESSED IN: 24 plant structures; EXPRESSED DURING: 13 growth stages; CONTAINS InterPro DOMAIN/s: Glycoside hydrolase-type carbohydrate-binding (InterP…	T
'3.5'	'minor CHO metabolism.others'	'evm.model.scaffold1134.6.2'	'(at5g66530 : 184.0) Galactose mutarotase-like superfamily protein; FUNCTIONS IN: carbohydrate binding, isomerase activity, aldose 1-epimerase activity, catalytic activity; INVOLVED IN: galactose metabolic process, carbohydrate metabolic process; EXPRESSED IN: 24 plant structures; EXPRESSED DURING: 13 growth stages; CONTAINS InterPro DOMAIN/s: Glycoside hydrolase-type carbohydrate-binding (InterP…	T
'3.5'	'minor CHO metabolism.others'	'evm.model.scaffold11685.4'	'(at3g01590 : 308.0) Galactose mutarotase-like superfamily protein; FUNCTIONS IN: isomerase activity, carbohydrate binding, aldose 1-epimerase activity, catalytic activity; INVOLVED IN: galactose metabolic process, carbohydrate metabolic process; LOCATED IN: cellular_component unknown; EXPRESSED IN: 22 plant structures; EXPRESSED DURING: 13 growth stages; CONTAINS InterPro DOMAIN/s: Glycoside hyd…	T
'3.5'	'minor CHO metabolism.others'	'evm.model.scaffold11820.5'	'(at1g06730 : 473.0) pfkB-like carbohydrate kinase family protein; FUNCTIONS IN: kinase activity; INVOLVED IN: D-ribose catabolic process; LOCATED IN: nucleus, cytoplasm; EXPRESSED IN: 22 plant structures; EXPRESSED DURING: 13 growth stages; CONTAINS InterPro DOMAIN/s: Carbohydrate/purine kinase (InterPro:IPR011611); BEST Arabidopsis thaliana protein match is: pfkB-like carbohydrate kinase family…	T
'3.5'	'minor CHO metabolism.others'	'evm.model.scaffold11820.5.1'	'(at1g06730 : 330.0) pfkB-like carbohydrate kinase family protein; FUNCTIONS IN: kinase activity; INVOLVED IN: D-ribose catabolic process; LOCATED IN: nucleus, cytoplasm; EXPRESSED IN: 22 plant structures; EXPRESSED DURING: 13 growth stages; CONTAINS InterPro DOMAIN/s: Carbohydrate/purine kinase (InterPro:IPR011611); BEST Arabidopsis thaliana protein match is: pfkB-like carbohydrate kinase family…	T
'3.5'	'minor CHO metabolism.others'	'evm.model.scaffold11918.3'	'(at5g03770 : 258.0) Encodes a putative KDO (3-deoxy-D-manno-octulosonate) transferase; KDO transferase A (KDTA); FUNCTIONS IN: transferase activity, transferring glycosyl groups; INVOLVED IN: biosynthetic process, carbohydrate metabolic process; LOCATED IN: mitochondrion; EXPRESSED IN: 8 plant structures; EXPRESSED DURING: 4 anthesis, petal differentiation and expansion stage, E expanded cotyled…	T
'3.5'	'minor CHO metabolism.others'	'evm.model.scaffold11918.3.1'	'(at5g03770 : 286.0) Encodes a putative KDO (3-deoxy-D-manno-octulosonate) transferase; KDO transferase A (KDTA); FUNCTIONS IN: transferase activity, transferring glycosyl groups; INVOLVED IN: biosynthetic process, carbohydrate metabolic process; LOCATED IN: mitochondrion; EXPRESSED IN: 8 plant structures; EXPRESSED DURING: 4 anthesis, petal differentiation and expansion stage, E expanded cotyled…	T
'3.5'	'minor CHO metabolism.others'	'evm.model.scaffold11918.3.2'	'(at5g03770 : 232.0) Encodes a putative KDO (3-deoxy-D-manno-octulosonate) transferase; KDO transferase A (KDTA); FUNCTIONS IN: transferase activity, transferring glycosyl groups; INVOLVED IN: biosynthetic process, carbohydrate metabolic process; LOCATED IN: mitochondrion; EXPRESSED IN: 8 plant structures; EXPRESSED DURING: 4 anthesis, petal differentiation and expansion stage, E expanded cotyled…	T
'3.5'	'minor CHO metabolism.others'	'evm.model.scaffold12646.2'	'(at1g17160 : 114.0) pfkB-like carbohydrate kinase family protein; FUNCTIONS IN: kinase activity, ribokinase activity; INVOLVED IN: D-ribose metabolic process; LOCATED IN: chloroplast; EXPRESSED IN: 23 plant structures; EXPRESSED DURING: 13 growth stages; CONTAINS InterPro DOMAIN/s: Carbohydrate/purine kinase (InterPro:IPR011611), Ribokinase (InterPro:IPR002139), Carbohydrate/puine kinase, PfkB, …	T
'3.5'	'minor CHO metabolism.others'	'evm.model.scaffold12671.1'	'(at2g37770 : 305.0) NAD(P)-linked oxidoreductase superfamily protein; FUNCTIONS IN: oxidoreductase activity; INVOLVED IN: oxidation reduction; EXPRESSED IN: 12 plant structures; EXPRESSED DURING: LP.04 four leaves visible, 4 anthesis, petal differentiation and expansion stage; CONTAINS InterPro DOMAIN/s: Aldo/keto reductase (InterPro:IPR001395), Aldo/keto reductase subgroup (InterPro:IPR020471),…	T
'3.5'	'minor CHO metabolism.others'	'evm.model.scaffold12763.30'	'(at5g14500 : 318.0) aldose 1-epimerase family protein; FUNCTIONS IN: carbohydrate binding, isomerase activity, aldose 1-epimerase activity, catalytic activity; INVOLVED IN: galactose metabolic process, carbohydrate metabolic process; LOCATED IN: cellular_component unknown; EXPRESSED IN: 22 plant structures; EXPRESSED DURING: 13 growth stages; CONTAINS InterPro DOMAIN/s: Glycoside hydrolase-type …	T
'3.5'	'minor CHO metabolism.others'	'evm.model.scaffold1331.15'	'(at5g53850 : 298.0) haloacid dehalogenase-like hydrolase family protein; FUNCTIONS IN: hydrolase activity, ion binding, methylthioribulose 1-phosphate dehydratase activity, metal ion binding; INVOLVED IN: L-methionine salvage; LOCATED IN: chloroplast; EXPRESSED IN: 23 plant structures; EXPRESSED DURING: 13 growth stages; CONTAINS InterPro DOMAIN/s: Class II aldolase/adducin, N-terminal (InterPro…	T
'3.5'	'minor CHO metabolism.others'	'evm.model.scaffold1331.15.1'	'(at5g53850 : 298.0) haloacid dehalogenase-like hydrolase family protein; FUNCTIONS IN: hydrolase activity, ion binding, methylthioribulose 1-phosphate dehydratase activity, metal ion binding; INVOLVED IN: L-methionine salvage; LOCATED IN: chloroplast; EXPRESSED IN: 23 plant structures; EXPRESSED DURING: 13 growth stages; CONTAINS InterPro DOMAIN/s: Class II aldolase/adducin, N-terminal (InterPro…	T
'3.5'	'minor CHO metabolism.others'	'evm.model.scaffold1343.4'	'(loc_os05g09370.2 : 281.0) no description available & (at1g49350 : 276.0) pfkB-like carbohydrate kinase family protein; FUNCTIONS IN: kinase activity, ribokinase activity; INVOLVED IN: D-ribose metabolic process; LOCATED IN: cellular_component unknown; EXPRESSED IN: 22 plant structures; EXPRESSED DURING: 13 growth stages; CONTAINS InterPro DOMAIN/s: Carbohydrate/purine kinase (InterPro:IPR011611…	T
'3.5'	'minor CHO metabolism.others'	'evm.model.scaffold1378.1'	'(loc_os09g15820.1 : 315.0) no description available & (at5g66530 : 308.0) Galactose mutarotase-like superfamily protein; FUNCTIONS IN: carbohydrate binding, isomerase activity, aldose 1-epimerase activity, catalytic activity; INVOLVED IN: galactose metabolic process, carbohydrate metabolic process; EXPRESSED IN: 24 plant structures; EXPRESSED DURING: 13 growth stages; CONTAINS InterPro DOMAIN/s:…	T
'3.5'	'minor CHO metabolism.others'	'evm.model.scaffold1405.22'	'(loc_os04g56290.5 : 483.0) no description available & (at5g57330 : 471.0) Galactose mutarotase-like superfamily protein; FUNCTIONS IN: isomerase activity, carbohydrate binding, aldose 1-epimerase activity, catalytic activity; INVOLVED IN: galactose metabolic process, carbohydrate metabolic process; LOCATED IN: cellular_component unknown; EXPRESSED IN: 26 plant structures; EXPRESSED DURING: 15 gr…	T
'3.5'	'minor CHO metabolism.others'	'evm.model.scaffold145.4'	'(at3g47800 : 355.0) Galactose mutarotase-like superfamily protein; FUNCTIONS IN: aldose 1-epimerase activity; INVOLVED IN: galactose metabolic process, hexose metabolic process, carbohydrate metabolic process; LOCATED IN: endomembrane system; EXPRESSED IN: 23 plant structures; EXPRESSED DURING: 14 growth stages; CONTAINS InterPro DOMAIN/s: Glycoside hydrolase-type carbohydrate-binding (InterPro:…	T
'3.5'	'minor CHO metabolism.others'	'evm.model.scaffold2019.3'	'(at1g06690 : 410.0) NAD(P)-linked oxidoreductase superfamily protein; FUNCTIONS IN: oxidoreductase activity, aldo-keto reductase activity; INVOLVED IN: oxidation reduction; LOCATED IN: chloroplast thylakoid membrane, chloroplast, plastoglobule, chloroplast envelope; EXPRESSED IN: 22 plant structures; EXPRESSED DURING: 14 growth stages; CONTAINS InterPro DOMAIN/s: Aldo/keto reductase (InterPro:IP…	T
'3.5'	'minor CHO metabolism.others'	'evm.model.scaffold2352.9'	'(at4g27600 : 573.0) Encodes a phosphofructokinase B-type carbohydrate kinase family protein, NARA5. Regulates photosynthetic gene expression.; GENES NECESSARY FOR THE ACHIEVEMENT OF RUBISCO ACCUMULATION 5 (NARA5); CONTAINS InterPro DOMAIN/s: Carbohydrate/purine kinase (InterPro:IPR011611), Carbohydrate/puine kinase, PfkB, conserved site (InterPro:IPR002173); BEST Arabidopsis thaliana protein mat…	T
'3.5'	'minor CHO metabolism.others'	'evm.model.scaffold270.1'	'(at2g27680 : 576.0) NAD(P)-linked oxidoreductase superfamily protein; FUNCTIONS IN: oxidoreductase activity, aldo-keto reductase activity; INVOLVED IN: oxidation reduction; LOCATED IN: chloroplast stroma, chloroplast, chloroplast envelope, plant-type cell wall; EXPRESSED IN: 24 plant structures; EXPRESSED DURING: 14 growth stages; CONTAINS InterPro DOMAIN/s: Aldo/keto reductase (InterPro:IPR0013…	T
'3.5'	'minor CHO metabolism.others'	'evm.model.scaffold270.1.1'	'(at2g27680 : 570.0) NAD(P)-linked oxidoreductase superfamily protein; FUNCTIONS IN: oxidoreductase activity, aldo-keto reductase activity; INVOLVED IN: oxidation reduction; LOCATED IN: chloroplast stroma, chloroplast, chloroplast envelope, plant-type cell wall; EXPRESSED IN: 24 plant structures; EXPRESSED DURING: 14 growth stages; CONTAINS InterPro DOMAIN/s: Aldo/keto reductase (InterPro:IPR0013…	T
'3.5'	'minor CHO metabolism.others'	'evm.model.scaffold281.11'	'(at3g61610 : 457.0) Galactose mutarotase-like superfamily protein; FUNCTIONS IN: carbohydrate binding, isomerase activity, aldose 1-epimerase activity, catalytic activity; INVOLVED IN: galactose metabolic process, N-terminal protein myristoylation, carbohydrate metabolic process; LOCATED IN: cellular_component unknown; EXPRESSED IN: 17 plant structures; EXPRESSED DURING: 11 growth stages; CONTAI…	T
'3.5'	'minor CHO metabolism.others'	'evm.model.scaffold2979.12.1'	'(at3g13790 : 625.0) Encodes a protein with invertase activity.; ATBFRUCT1; CONTAINS InterPro DOMAIN/s: Glycoside hydrolase, family 32 (InterPro:IPR001362), Glycosyl hydrolases family 32, N-terminal (InterPro:IPR013148), Glycosyl hydrolase family 32, C-terminal (InterPro:IPR013189), Concanavalin A-like lectin/glucanase (InterPro:IPR008985); BEST Arabidopsis thaliana protein match is: beta-fructof…	T
'3.5'	'minor CHO metabolism.others'	'evm.model.scaffold2979.12'	'(at3g13790 : 619.0) Encodes a protein with invertase activity.; ATBFRUCT1; CONTAINS InterPro DOMAIN/s: Glycoside hydrolase, family 32 (InterPro:IPR001362), Glycosyl hydrolases family 32, N-terminal (InterPro:IPR013148), Glycosyl hydrolase family 32, C-terminal (InterPro:IPR013189), Concanavalin A-like lectin/glucanase (InterPro:IPR008985); BEST Arabidopsis thaliana protein match is: beta-fructof…	T
'3.5'	'minor CHO metabolism.others'	'evm.model.scaffold3541.11'	'(at1g30620 : 577.0) encodes a type-II membrane protein that catalyzes 4-epimerization of UDP-D-Xylose to UDP-L-Arabinose in vitro, the nucleotide sugar used by glycosyltransferases in the arabinosylation of cell wall polysaccharides and wall-resident proteoglycans.; MURUS 4 (MUR4); FUNCTIONS IN: UDP-arabinose 4-epimerase activity, catalytic activity; INVOLVED IN: plant-type cell wall biogenesis,…	T
'3.5'	'minor CHO metabolism.others'	'evm.model.scaffold3588.22'	'(at5g11980 : 663.0) conserved oligomeric Golgi complex component-related / COG complex component-related; CONTAINS InterPro DOMAIN/s: Conserved oligomeric Golgi complex, subunit 8 (InterPro:IPR016632), Dor1-like protein (InterPro:IPR007255); Has 30201 Blast hits to 17322 proteins in 780 species: Archae - 12; Bacteria - 1396; Metazoa - 17338; Fungi - 3422; Plants - 5037; Viruses - 0; Other Eukary…	T
'3.5'	'minor CHO metabolism.others'	'evm.model.scaffold3819.8'	'(loc_os04g56290.5 : 102.0) no description available & (at4g23730 : 100.0) Galactose mutarotase-like superfamily protein; FUNCTIONS IN: isomerase activity, carbohydrate binding, aldose 1-epimerase activity, catalytic activity; INVOLVED IN: galactose metabolic process, carbohydrate metabolic process; LOCATED IN: cellular_component unknown; EXPRESSED IN: 25 plant structures; EXPRESSED DURING: 14 gr…	T
'3.5'	'minor CHO metabolism.others'	'evm.model.scaffold3819.9'	'(at4g23730 : 342.0) Galactose mutarotase-like superfamily protein; FUNCTIONS IN: isomerase activity, carbohydrate binding, aldose 1-epimerase activity, catalytic activity; INVOLVED IN: galactose metabolic process, carbohydrate metabolic process; LOCATED IN: cellular_component unknown; EXPRESSED IN: 25 plant structures; EXPRESSED DURING: 14 growth stages; CONTAINS InterPro DOMAIN/s: Glycoside hyd…	T
'3.5'	'minor CHO metabolism.others'	'evm.model.scaffold3992.20'	'(loc_os01g01620.1 : 302.0) no description available & (at1g19600 : 295.0) pfkB-like carbohydrate kinase family protein; FUNCTIONS IN: kinase activity; INVOLVED IN: D-ribose catabolic process; LOCATED IN: cellular_component unknown; EXPRESSED IN: 21 plant structures; EXPRESSED DURING: 13 growth stages; CONTAINS InterPro DOMAIN/s: Carbohydrate/purine kinase (InterPro:IPR011611); BEST Arabidopsis t…	T
'3.5'	'minor CHO metabolism.others'	'evm.model.scaffold3992.20.2'	'(loc_os01g01620.1 : 302.0) no description available & (at1g19600 : 295.0) pfkB-like carbohydrate kinase family protein; FUNCTIONS IN: kinase activity; INVOLVED IN: D-ribose catabolic process; LOCATED IN: cellular_component unknown; EXPRESSED IN: 21 plant structures; EXPRESSED DURING: 13 growth stages; CONTAINS InterPro DOMAIN/s: Carbohydrate/purine kinase (InterPro:IPR011611); BEST Arabidopsis t…	T
'3.5'	'minor CHO metabolism.others'	'evm.model.scaffold3992.20.1'	'(loc_os01g01620.1 : 210.0) no description available & (at1g19600 : 192.0) pfkB-like carbohydrate kinase family protein; FUNCTIONS IN: kinase activity; INVOLVED IN: D-ribose catabolic process; LOCATED IN: cellular_component unknown; EXPRESSED IN: 21 plant structures; EXPRESSED DURING: 13 growth stages; CONTAINS InterPro DOMAIN/s: Carbohydrate/purine kinase (InterPro:IPR011611); BEST Arabidopsis t…	T
'3.5'	'minor CHO metabolism.others'	'evm.model.scaffold5197.3'	'(at5g62420 : 193.0) NAD(P)-linked oxidoreductase superfamily protein; FUNCTIONS IN: oxidoreductase activity; INVOLVED IN: oxidation reduction; EXPRESSED IN: root; CONTAINS InterPro DOMAIN/s: Aldo/keto reductase (InterPro:IPR001395), Aldo/keto reductase subgroup (InterPro:IPR020471), Aldo/keto reductase, conserved site (InterPro:IPR018170); BEST Arabidopsis thaliana protein match is: NAD(P)-linke…	T
'3.5'	'minor CHO metabolism.others'	'evm.model.scaffold5197.4'	'(at5g62420 : 362.0) NAD(P)-linked oxidoreductase superfamily protein; FUNCTIONS IN: oxidoreductase activity; INVOLVED IN: oxidation reduction; EXPRESSED IN: root; CONTAINS InterPro DOMAIN/s: Aldo/keto reductase (InterPro:IPR001395), Aldo/keto reductase subgroup (InterPro:IPR020471), Aldo/keto reductase, conserved site (InterPro:IPR018170); BEST Arabidopsis thaliana protein match is: NAD(P)-linke…	T
'3.5'	'minor CHO metabolism.others'	'evm.model.scaffold5864.5'	'(at5g37850 : 458.0) Encodes a pyridoxal kinase required for root hair development. Mutants are hypersensitive to Na+, K+ and Li+.; SALT OVERLY SENSITIVE 4 (SOS4); FUNCTIONS IN: pyridoxal kinase activity, kinase activity; INVOLVED IN: pyridoxine biosynthetic process, hyperosmotic salinity response, trichoblast differentiation, pyridoxal 5'-phosphate salvage; LOCATED IN: chloroplast; EXPRESSED IN:…	T
'3.5'	'minor CHO metabolism.others'	'evm.model.scaffold5905.5'	'(at2g37770 : 403.0) NAD(P)-linked oxidoreductase superfamily protein; FUNCTIONS IN: oxidoreductase activity; INVOLVED IN: oxidation reduction; EXPRESSED IN: 12 plant structures; EXPRESSED DURING: LP.04 four leaves visible, 4 anthesis, petal differentiation and expansion stage; CONTAINS InterPro DOMAIN/s: Aldo/keto reductase (InterPro:IPR001395), Aldo/keto reductase subgroup (InterPro:IPR020471),…	T
'3.5'	'minor CHO metabolism.others'	'evm.model.scaffold5905.6.1'	'(at2g37770 : 456.0) NAD(P)-linked oxidoreductase superfamily protein; FUNCTIONS IN: oxidoreductase activity; INVOLVED IN: oxidation reduction; EXPRESSED IN: 12 plant structures; EXPRESSED DURING: LP.04 four leaves visible, 4 anthesis, petal differentiation and expansion stage; CONTAINS InterPro DOMAIN/s: Aldo/keto reductase (InterPro:IPR001395), Aldo/keto reductase subgroup (InterPro:IPR020471),…	T
'3.5'	'minor CHO metabolism.others'	'evm.model.scaffold5905.6'	'(at2g37770 : 494.0) NAD(P)-linked oxidoreductase superfamily protein; FUNCTIONS IN: oxidoreductase activity; INVOLVED IN: oxidation reduction; EXPRESSED IN: 12 plant structures; EXPRESSED DURING: LP.04 four leaves visible, 4 anthesis, petal differentiation and expansion stage; CONTAINS InterPro DOMAIN/s: Aldo/keto reductase (InterPro:IPR001395), Aldo/keto reductase subgroup (InterPro:IPR020471),…	T
'3.5'	'minor CHO metabolism.others'	'evm.model.scaffold5905.7'	'(at2g37770 : 518.0) NAD(P)-linked oxidoreductase superfamily protein; FUNCTIONS IN: oxidoreductase activity; INVOLVED IN: oxidation reduction; EXPRESSED IN: 12 plant structures; EXPRESSED DURING: LP.04 four leaves visible, 4 anthesis, petal differentiation and expansion stage; CONTAINS InterPro DOMAIN/s: Aldo/keto reductase (InterPro:IPR001395), Aldo/keto reductase subgroup (InterPro:IPR020471),…	T
'3.5'	'minor CHO metabolism.others'	'evm.model.scaffold6334.43'	'(at5g19150 : 323.0) pfkB-like carbohydrate kinase family protein; INVOLVED IN: biological_process unknown; LOCATED IN: chloroplast; EXPRESSED IN: 22 plant structures; EXPRESSED DURING: 13 growth stages; CONTAINS InterPro DOMAIN/s: Uncharacterised protein family, carbohydrate kinase-related (InterPro:IPR000631); Has 35333 Blast hits to 34131 proteins in 2444 species: Archae - 798; Bacteria - 2242…	T
'3.5'	'minor CHO metabolism.others'	'evm.model.scaffold6654.1.1'	'(at3g61610 : 487.0) Galactose mutarotase-like superfamily protein; FUNCTIONS IN: carbohydrate binding, isomerase activity, aldose 1-epimerase activity, catalytic activity; INVOLVED IN: galactose metabolic process, N-terminal protein myristoylation, carbohydrate metabolic process; LOCATED IN: cellular_component unknown; EXPRESSED IN: 17 plant structures; EXPRESSED DURING: 11 growth stages; CONTAI…	T
'3.5'	'minor CHO metabolism.others'	'evm.model.scaffold6654.1'	'(at3g61610 : 487.0) Galactose mutarotase-like superfamily protein; FUNCTIONS IN: carbohydrate binding, isomerase activity, aldose 1-epimerase activity, catalytic activity; INVOLVED IN: galactose metabolic process, N-terminal protein myristoylation, carbohydrate metabolic process; LOCATED IN: cellular_component unknown; EXPRESSED IN: 17 plant structures; EXPRESSED DURING: 11 growth stages; CONTAI…	T
'3.5'	'minor CHO metabolism.others'	'evm.model.scaffold6782.13'	'(loc_os09g15820.1 : 444.0) no description available & (at5g66530 : 440.0) Galactose mutarotase-like superfamily protein; FUNCTIONS IN: carbohydrate binding, isomerase activity, aldose 1-epimerase activity, catalytic activity; INVOLVED IN: galactose metabolic process, carbohydrate metabolic process; EXPRESSED IN: 24 plant structures; EXPRESSED DURING: 13 growth stages; CONTAINS InterPro DOMAIN/s:…	T
'3.5'	'minor CHO metabolism.others'	'evm.model.scaffold6782.13.1'	'(loc_os09g15820.1 : 366.0) no description available & (at5g66530 : 358.0) Galactose mutarotase-like superfamily protein; FUNCTIONS IN: carbohydrate binding, isomerase activity, aldose 1-epimerase activity, catalytic activity; INVOLVED IN: galactose metabolic process, carbohydrate metabolic process; EXPRESSED IN: 24 plant structures; EXPRESSED DURING: 13 growth stages; CONTAINS InterPro DOMAIN/s:…	T
'3.5'	'minor CHO metabolism.others'	'evm.model.scaffold7086.7'	'(at1g19600 : 206.0) pfkB-like carbohydrate kinase family protein; FUNCTIONS IN: kinase activity; INVOLVED IN: D-ribose catabolic process; LOCATED IN: cellular_component unknown; EXPRESSED IN: 21 plant structures; EXPRESSED DURING: 13 growth stages; CONTAINS InterPro DOMAIN/s: Carbohydrate/purine kinase (InterPro:IPR011611); BEST Arabidopsis thaliana protein match is: pfkB-like carbohydrate kinas…	T
'3.5'	'minor CHO metabolism.others'	'evm.model.scaffold7090.2'	'(loc_os11g42540.1 : 336.0) no description available & (chl4|521392 : 260.0) no description available & (at1g04420 : 189.0) NAD(P)-linked oxidoreductase superfamily protein; FUNCTIONS IN: oxidoreductase activity, aldo-keto reductase activity; INVOLVED IN: oxidation reduction; LOCATED IN: chloroplast, chloroplast stroma, chloroplast envelope; EXPRESSED IN: 23 plant structures; EXPRESSED DURING: 13…	T
'3.5'	'minor CHO metabolism.others'	'evm.model.scaffold7090.2.1'	'(loc_os11g42540.1 : 437.0) no description available & (chl4|521392 : 344.0) no description available & (at1g04420 : 256.0) NAD(P)-linked oxidoreductase superfamily protein; FUNCTIONS IN: oxidoreductase activity, aldo-keto reductase activity; INVOLVED IN: oxidation reduction; LOCATED IN: chloroplast, chloroplast stroma, chloroplast envelope; EXPRESSED IN: 23 plant structures; EXPRESSED DURING: 13…	T
'3.5'	'minor CHO metabolism.others'	'evm.model.scaffold7090.2.2'	'(loc_os11g42540.1 : 405.0) no description available & (chl4|521392 : 321.0) no description available & (at1g04420 : 242.0) NAD(P)-linked oxidoreductase superfamily protein; FUNCTIONS IN: oxidoreductase activity, aldo-keto reductase activity; INVOLVED IN: oxidation reduction; LOCATED IN: chloroplast, chloroplast stroma, chloroplast envelope; EXPRESSED IN: 23 plant structures; EXPRESSED DURING: 13…	T
'3.5'	'minor CHO metabolism.others'	'evm.model.scaffold7090.2.3'	'(loc_os11g42540.1 : 405.0) no description available & (chl4|521392 : 321.0) no description available & (at1g04420 : 242.0) NAD(P)-linked oxidoreductase superfamily protein; FUNCTIONS IN: oxidoreductase activity, aldo-keto reductase activity; INVOLVED IN: oxidation reduction; LOCATED IN: chloroplast, chloroplast stroma, chloroplast envelope; EXPRESSED IN: 23 plant structures; EXPRESSED DURING: 13…	T
'3.5'	'minor CHO metabolism.others'	'evm.model.scaffold7480.1'	'(at5g58730 : 327.0) pfkB-like carbohydrate kinase family protein; CONTAINS InterPro DOMAIN/s: Carbohydrate/purine kinase (InterPro:IPR011611), Carbohydrate/puine kinase, PfkB, conserved site (InterPro:IPR002173); BEST Arabidopsis thaliana protein match is: pfkB-like carbohydrate kinase family protein (TAIR:AT4G10260.1); Has 1807 Blast hits to 1807 proteins in 277 species: Archae - 0; Bacteria - …	T
'3.5'	'minor CHO metabolism.others'	'evm.model.scaffold7685.17'	'(at1g48430 : 541.0) Dihydroxyacetone kinase; FUNCTIONS IN: glycerone kinase activity, ATP binding; INVOLVED IN: glycerol metabolic process; LOCATED IN: cellular_component unknown; EXPRESSED IN: 22 plant structures; EXPRESSED DURING: 13 growth stages; CONTAINS InterPro DOMAIN/s: Dak phosphatase (InterPro:IPR004007), Dihydroxyacetone kinase (InterPro:IPR012734), Dak kinase (InterPro:IPR004006); BE…	T
'3.5'	'minor CHO metabolism.others'	'evm.model.scaffold8693.1'	'(at1g07840 : 253.0) Sas10/Utp3/C1D family; CONTAINS InterPro DOMAIN/s: Sas10/Utp3/C1D (InterPro:IPR007146); BEST Arabidopsis thaliana protein match is: Sas10/U3 ribonucleoprotein (Utp) family protein (TAIR:AT2G43650.1); Has 35333 Blast hits to 34131 proteins in 2444 species: Archae - 798; Bacteria - 22429; Metazoa - 974; Fungi - 991; Plants - 531; Viruses - 0; Other Eukaryotes - 9610 (source: NC…	T
'3.5'	'minor CHO metabolism.others'	'evm.model.scaffold9243.17'	'(at5g58730 : 223.0) pfkB-like carbohydrate kinase family protein; CONTAINS InterPro DOMAIN/s: Carbohydrate/purine kinase (InterPro:IPR011611), Carbohydrate/puine kinase, PfkB, conserved site (InterPro:IPR002173); BEST Arabidopsis thaliana protein match is: pfkB-like carbohydrate kinase family protein (TAIR:AT4G10260.1); Has 1807 Blast hits to 1807 proteins in 277 species: Archae - 0; Bacteria - …	T
'3.5'	'minor CHO metabolism.others'	'evm.model.scaffold9790.2'	'(loc_os03g41510.2 : 570.0) no description available & (at1g04420 : 552.0) NAD(P)-linked oxidoreductase superfamily protein; FUNCTIONS IN: oxidoreductase activity, aldo-keto reductase activity; INVOLVED IN: oxidation reduction; LOCATED IN: chloroplast, chloroplast stroma, chloroplast envelope; EXPRESSED IN: 23 plant structures; EXPRESSED DURING: 13 growth stages; CONTAINS InterPro DOMAIN/s: Aldo/…	T
'3.5.1'	'minor CHO metabolism.others.Xylose isomerase'	'evm.model.scaffold3771.75'	'(at5g57655 : 783.0) xylose isomerase family protein; FUNCTIONS IN: xylose isomerase activity; INVOLVED IN: carbohydrate metabolic process; LOCATED IN: endoplasmic reticulum, plasma membrane, vacuole; EXPRESSED IN: 25 plant structures; EXPRESSED DURING: 14 growth stages; CONTAINS InterPro DOMAIN/s: Xylose isomerase-like, TIM barrel domain (InterPro:IPR013022), Xylose isomerase, bacterial type (In…	T
'3.5.1'	'minor CHO metabolism.others.Xylose isomerase'	'evm.model.scaffold3771.75.1'	'(at5g57655 : 783.0) xylose isomerase family protein; FUNCTIONS IN: xylose isomerase activity; INVOLVED IN: carbohydrate metabolic process; LOCATED IN: endoplasmic reticulum, plasma membrane, vacuole; EXPRESSED IN: 25 plant structures; EXPRESSED DURING: 14 growth stages; CONTAINS InterPro DOMAIN/s: Xylose isomerase-like, TIM barrel domain (InterPro:IPR013022), Xylose isomerase, bacterial type (In…	T
'3.6'	'minor CHO metabolism.callose'	'evm.model.c221205.5'	'(at5g08000 : 137.0) Encodes a member of the X8-GPI family of proteins. It localizes to the plasmodesmata and binds callose.; "glucan endo-1,3-beta-glucosidase-like protein 3" (E13L3); FUNCTIONS IN: callose binding, polysaccharide binding; INVOLVED IN: biological_process unknown; LOCATED IN: plasmodesma, anchored to plasma membrane, anchored to membrane; EXPRESSED IN: 23 plant structures; EXPRESS…	T
'3.6'	'minor CHO metabolism.callose'	'evm.model.c221205.5.1'	'(at5g08000 : 137.0) Encodes a member of the X8-GPI family of proteins. It localizes to the plasmodesmata and binds callose.; "glucan endo-1,3-beta-glucosidase-like protein 3" (E13L3); FUNCTIONS IN: callose binding, polysaccharide binding; INVOLVED IN: biological_process unknown; LOCATED IN: plasmodesma, anchored to plasma membrane, anchored to membrane; EXPRESSED IN: 23 plant structures; EXPRESS…	T
'3.6'	'minor CHO metabolism.callose'	'evm.model.c221799.4'	'(at4g03550 : 2090.0) Encodes a callose synthase that is required for wound and papillary callose formation in response to fungal pathogens Erysiphe and Blumeria. Mutants are resistant to P. parasitica and exhibit an exaggerated PR1 response.Contributes to PAMP-induced basal defense.; glucan synthase-like 5 (GSL05); FUNCTIONS IN: transferase activity, transferring glycosyl groups, 1,3-beta-glucan…	T
'3.6'	'minor CHO metabolism.callose'	'evm.model.c222431.26'	'(at3g07160 : 2417.0) Encodes GSL10, a member of the Glucan Synthase-Like (GSL) family believed to be involved in the synthesis of the cell wall component callose. GSL10 is required for male gametophyte development and plant growth. Has a role in entry of microspores into mitosis. GSL10 mutation leads to perturbation of microspore division symmetry, irregular callose deposition and failure of gen…	T
'3.6'	'minor CHO metabolism.callose'	'evm.model.c222571.43'	'(at2g36850 : 2844.0) Encodes GSL8, a member of the Glucan Synthase-Like (GSL) family believed to be involved in the synthesis of the cell wall component callose. GSL8 is required for male gametophyte development and plant growth. Has a role in entry of microspores into mitosis. Also refer to GSL10 (At3g07160).; glucan synthase-like 8 (GSL8); FUNCTIONS IN: transferase activity, transferring glyco…	T
'3.6'	'minor CHO metabolism.callose'	'evm.model.scaffold10278.3'	'(at5g13000 : 3095.0) encodes a gene similar to callose synthase; glucan synthase-like 12 (GSL12); FUNCTIONS IN: transferase activity, transferring glycosyl groups, 1,3-beta-glucan synthase activity; INVOLVED IN: 1,3-beta-glucan biosynthetic process; LOCATED IN: 1,3-beta-glucan synthase complex; EXPRESSED IN: 23 plant structures; EXPRESSED DURING: 13 growth stages; CONTAINS InterPro DOMAIN/s: Gly…	T
'3.6'	'minor CHO metabolism.callose'	'evm.model.scaffold11555.1'	'(at3g14570 : 167.0) encodes a protein similar to callose synthase; glucan synthase-like 4 (GSL04); FUNCTIONS IN: transferase activity, transferring glycosyl groups, 1,3-beta-glucan synthase activity; INVOLVED IN: 1,3-beta-glucan biosynthetic process; LOCATED IN: 1,3-beta-glucan synthase complex, membrane; EXPRESSED IN: 23 plant structures; EXPRESSED DURING: 15 growth stages; CONTAINS InterPro DO…	T
'3.6'	'minor CHO metabolism.callose'	'evm.model.scaffold12464.1'	'(at1g06490 : 1691.0) encodes a gene similar to callose synthase; glucan synthase-like 7 (GSL07); FUNCTIONS IN: transferase activity, transferring glycosyl groups, 1,3-beta-glucan synthase activity; INVOLVED IN: 1,3-beta-glucan biosynthetic process; LOCATED IN: 1,3-beta-glucan synthase complex, membrane; EXPRESSED IN: 20 plant structures; EXPRESSED DURING: 13 growth stages; CONTAINS InterPro DOMA…	T
'3.6'	'minor CHO metabolism.callose'	'evm.model.scaffold2068.9'	'(at1g06490 : 2241.0) encodes a gene similar to callose synthase; glucan synthase-like 7 (GSL07); FUNCTIONS IN: transferase activity, transferring glycosyl groups, 1,3-beta-glucan synthase activity; INVOLVED IN: 1,3-beta-glucan biosynthetic process; LOCATED IN: 1,3-beta-glucan synthase complex, membrane; EXPRESSED IN: 20 plant structures; EXPRESSED DURING: 13 growth stages; CONTAINS InterPro DOMA…	T
'3.6'	'minor CHO metabolism.callose'	'evm.model.scaffold2227.2'	'(at2g13680 : 873.0) Responsible for the synthesis of callose deposited at the primary cell wall of meiocytes, tetrads and microspores. Required for exine formation during microgametogenesis and for pollen viability. Highest expression in meiocytes, tetrads, microspores and mature pollen.; callose synthase 5 (CALS5); FUNCTIONS IN: 1,3-beta-glucan synthase activity; INVOLVED IN: in 6 processes; LO…	T
'3.6'	'minor CHO metabolism.callose'	'evm.model.scaffold2470.16'	'(at4g04970 : 1154.0) encodes a gene similar to callose synthase; glucan synthase-like 1 (GSL1); FUNCTIONS IN: transferase activity, transferring glycosyl groups, 1,3-beta-glucan synthase activity; INVOLVED IN: reproduction, 1,3-beta-glucan biosynthetic process, pollen development; LOCATED IN: 1,3-beta-glucan synthase complex, plasma membrane; EXPRESSED IN: 22 plant structures; EXPRESSED DURING: …	T
'3.6'	'minor CHO metabolism.callose'	'evm.model.scaffold3414.25'	'(at4g04970 : 1711.0) encodes a gene similar to callose synthase; glucan synthase-like 1 (GSL1); FUNCTIONS IN: transferase activity, transferring glycosyl groups, 1,3-beta-glucan synthase activity; INVOLVED IN: reproduction, 1,3-beta-glucan biosynthetic process, pollen development; LOCATED IN: 1,3-beta-glucan synthase complex, plasma membrane; EXPRESSED IN: 22 plant structures; EXPRESSED DURING: …	T
'3.6'	'minor CHO metabolism.callose'	'evm.model.scaffold394.5'	'(at3g14570 : 2544.0) encodes a protein similar to callose synthase; glucan synthase-like 4 (GSL04); FUNCTIONS IN: transferase activity, transferring glycosyl groups, 1,3-beta-glucan synthase activity; INVOLVED IN: 1,3-beta-glucan biosynthetic process; LOCATED IN: 1,3-beta-glucan synthase complex, membrane; EXPRESSED IN: 23 plant structures; EXPRESSED DURING: 15 growth stages; CONTAINS InterPro D…	T
'3.6'	'minor CHO metabolism.callose'	'evm.model.scaffold3987.36'	'(at1g05570 : 2836.0) Encodes a callose synthase 1 catalytic subunit . Member of Glycosyltransferase Family- 48.; callose synthase 1 (CALS1); CONTAINS InterPro DOMAIN/s: Glycosyl transferase, family 48 (InterPro:IPR003440), Protein of unknown function DUF605 (InterPro:IPR006745); BEST Arabidopsis thaliana protein match is: glucan synthase-like 3 (TAIR:AT2G31960.2). & (loc_os03g03610.1 : 2456.0) n…	T
'3.6'	'minor CHO metabolism.callose'	'evm.model.scaffold5589.9'	'(at1g18650 : 120.0) Encodes a member of the X8-GPI family of proteins. It localizes to the plasmodesmata and is predicted to bind callose.; plasmodesmata callose-binding protein 3 (PDCB3); CONTAINS InterPro DOMAIN/s: X8 (InterPro:IPR012946); BEST Arabidopsis thaliana protein match is: glucan endo-1,3-beta-glucosidase-like protein 3 (TAIR:AT5G08000.1); Has 1473 Blast hits to 1425 proteins in 72 s…	T
'3.6'	'minor CHO metabolism.callose'	'evm.model.scaffold8250.2'	'(at1g18650 : 122.0) Encodes a member of the X8-GPI family of proteins. It localizes to the plasmodesmata and is predicted to bind callose.; plasmodesmata callose-binding protein 3 (PDCB3); CONTAINS InterPro DOMAIN/s: X8 (InterPro:IPR012946); BEST Arabidopsis thaliana protein match is: glucan endo-1,3-beta-glucosidase-like protein 3 (TAIR:AT5G08000.1); Has 1473 Blast hits to 1425 proteins in 72 s…	T
'3.7'	'minor CHO metabolism.sugar kinases'	'evm.model.scaffold11287.23'	'(at5g49650 : 696.0) Encodes a cytosolic protein capable of phosphorylating xylulose and deoxy-xylulose. It most likely plays a role in producing precursors for isoprenoid biosynthesis.; xylulose kinase-2 (XK-2); FUNCTIONS IN: xylulokinase activity; INVOLVED IN: xylulose metabolic process; LOCATED IN: cytosol; EXPRESSED IN: 23 plant structures; EXPRESSED DURING: 13 growth stages; CONTAINS InterPr…	T
'3.7'	'minor CHO metabolism.sugar kinases'	'evm.model.scaffold6633.28.1'	'(at2g21370 : 525.0) Although this gene has a sequence similar to xylulose kinases, several lines of experimental evidence suggest that it does not act on xylulose or deoxy-xylulose.; xylulose kinase-1 (XK-1); FUNCTIONS IN: xylulokinase activity; INVOLVED IN: carbohydrate metabolic process; LOCATED IN: chloroplast, plastid, cytoplasm; EXPRESSED IN: 11 plant structures; EXPRESSED DURING: 7 growth …	T
'3.7'	'minor CHO metabolism.sugar kinases'	'evm.model.scaffold6633.28'	'(at2g21370 : 612.0) Although this gene has a sequence similar to xylulose kinases, several lines of experimental evidence suggest that it does not act on xylulose or deoxy-xylulose.; xylulose kinase-1 (XK-1); FUNCTIONS IN: xylulokinase activity; INVOLVED IN: carbohydrate metabolic process; LOCATED IN: chloroplast, plastid, cytoplasm; EXPRESSED IN: 11 plant structures; EXPRESSED DURING: 7 growth …	T
'3.7'	'minor CHO metabolism.sugar kinases'	'evm.model.scaffold6633.28.2'	'(at2g21370 : 523.0) Although this gene has a sequence similar to xylulose kinases, several lines of experimental evidence suggest that it does not act on xylulose or deoxy-xylulose.; xylulose kinase-1 (XK-1); FUNCTIONS IN: xylulokinase activity; INVOLVED IN: carbohydrate metabolic process; LOCATED IN: chloroplast, plastid, cytoplasm; EXPRESSED IN: 11 plant structures; EXPRESSED DURING: 7 growth …	T
'3.7'	'minor CHO metabolism.sugar kinases'	'evm.model.scaffold6633.28.3'	'(at2g21370 : 503.0) Although this gene has a sequence similar to xylulose kinases, several lines of experimental evidence suggest that it does not act on xylulose or deoxy-xylulose.; xylulose kinase-1 (XK-1); FUNCTIONS IN: xylulokinase activity; INVOLVED IN: carbohydrate metabolic process; LOCATED IN: chloroplast, plastid, cytoplasm; EXPRESSED IN: 11 plant structures; EXPRESSED DURING: 7 growth …	T
'3.7'	'minor CHO metabolism.sugar kinases'	'evm.model.scaffold6633.28.4'	'(at2g21370 : 503.0) Although this gene has a sequence similar to xylulose kinases, several lines of experimental evidence suggest that it does not act on xylulose or deoxy-xylulose.; xylulose kinase-1 (XK-1); FUNCTIONS IN: xylulokinase activity; INVOLVED IN: carbohydrate metabolic process; LOCATED IN: chloroplast, plastid, cytoplasm; EXPRESSED IN: 11 plant structures; EXPRESSED DURING: 7 growth …	T
'3.8'	'minor CHO metabolism.galactose'	''	''
'3.8.1'	'minor CHO metabolism.galactose.galactokinases'	'evm.model.c218881.6'	'(at4g16130 : 1414.0) Similar to galactokinase.; arabinose kinase (ARA1); FUNCTIONS IN: L-arabinokinase activity, ATP binding, galactokinase activity; INVOLVED IN: arabinose metabolic process; LOCATED IN: cytoplasm; EXPRESSED IN: 23 plant structures; EXPRESSED DURING: 13 growth stages; CONTAINS InterPro DOMAIN/s: Mevalonate/galactokinase (InterPro:IPR006206), Galactokinase galactose-binding domai…	T
'3.8.1'	'minor CHO metabolism.galactose.galactokinases'	'evm.model.scaffold2052.3'	'(at4g16130 : 1198.0) Similar to galactokinase.; arabinose kinase (ARA1); FUNCTIONS IN: L-arabinokinase activity, ATP binding, galactokinase activity; INVOLVED IN: arabinose metabolic process; LOCATED IN: cytoplasm; EXPRESSED IN: 23 plant structures; EXPRESSED DURING: 13 growth stages; CONTAINS InterPro DOMAIN/s: Mevalonate/galactokinase (InterPro:IPR006206), Galactokinase galactose-binding domai…	T
'3.8.1'	'minor CHO metabolism.galactose.galactokinases'	'evm.model.scaffold9927.40'	'(at3g06580 : 693.0) Encodes a protein with galactose kinase activity. The gene was shown to complement the yeast 茠gal1 mutant defective in the galactokinase gene GAL1.; GALK; FUNCTIONS IN: ATP binding, galactokinase activity; INVOLVED IN: galactose metabolic process, carbohydrate phosphorylation; LOCATED IN: cytoplasm; EXPRESSED IN: 26 plant structures; EXPRESSED DURING: 15 growth stages; CONTAI…	T
'3.8.2'	'minor CHO metabolism.galactose.alpha-galactosidases'	'evm.model.scaffold12482.12'	'(at5g08380 : 520.0) alpha-galactosidase 1 (AGAL1); FUNCTIONS IN: alpha-galactosidase activity, hydrolase activity, hydrolyzing O-glycosyl compounds, catalytic activity; INVOLVED IN: carbohydrate metabolic process, metabolic process, lactose catabolic process; LOCATED IN: apoplast, cell wall, plant-type cell wall; EXPRESSED IN: 21 plant structures; EXPRESSED DURING: 13 growth stages; CONTAINS Int…	T
'3.8.2'	'minor CHO metabolism.galactose.alpha-galactosidases'	'evm.model.scaffold2484.1'	'(at3g56310 : 178.0) Melibiase family protein; FUNCTIONS IN: alpha-galactosidase activity, hydrolase activity, hydrolyzing O-glycosyl compounds, catalytic activity; INVOLVED IN: carbohydrate metabolic process, metabolic process; LOCATED IN: vacuole; EXPRESSED IN: 24 plant structures; EXPRESSED DURING: 15 growth stages; CONTAINS InterPro DOMAIN/s: Aldolase-type TIM barrel (InterPro:IPR013785), Gly…	T
'3.8.2'	'minor CHO metabolism.galactose.alpha-galactosidases'	'evm.model.scaffold4997.13'	'(at5g08380 : 613.0) alpha-galactosidase 1 (AGAL1); FUNCTIONS IN: alpha-galactosidase activity, hydrolase activity, hydrolyzing O-glycosyl compounds, catalytic activity; INVOLVED IN: carbohydrate metabolic process, metabolic process, lactose catabolic process; LOCATED IN: apoplast, cell wall, plant-type cell wall; EXPRESSED IN: 21 plant structures; EXPRESSED DURING: 13 growth stages; CONTAINS Int…	T
'3.8.2'	'minor CHO metabolism.galactose.alpha-galactosidases'	'evm.model.scaffold5209.1'	'(at3g56310 : 548.0) Melibiase family protein; FUNCTIONS IN: alpha-galactosidase activity, hydrolase activity, hydrolyzing O-glycosyl compounds, catalytic activity; INVOLVED IN: carbohydrate metabolic process, metabolic process; LOCATED IN: vacuole; EXPRESSED IN: 24 plant structures; EXPRESSED DURING: 15 growth stages; CONTAINS InterPro DOMAIN/s: Aldolase-type TIM barrel (InterPro:IPR013785), Gly…	T
'3.8.2'	'minor CHO metabolism.galactose.alpha-galactosidases'	'evm.model.scaffold7184.3'	'(at5g08370 : 576.0) alpha-galactosidase 2 (AGAL2); FUNCTIONS IN: alpha-galactosidase activity, hydrolase activity, hydrolyzing O-glycosyl compounds, catalytic activity; INVOLVED IN: positive regulation of flower development, leaf morphogenesis; LOCATED IN: plant-type cell wall; EXPRESSED IN: 22 plant structures; EXPRESSED DURING: 13 growth stages; CONTAINS InterPro DOMAIN/s: Aldolase-type TIM ba…	T
'3.8.2'	'minor CHO metabolism.galactose.alpha-galactosidases'	'evm.model.scaffold7785.6'	'(at3g26380 : 782.0) Melibiase family protein; FUNCTIONS IN: alpha-galactosidase activity, hydrolase activity, hydrolyzing O-glycosyl compounds, catalytic activity; INVOLVED IN: N-terminal protein myristoylation, carbohydrate metabolic process, metabolic process, lactose catabolic process; LOCATED IN: cell wall; EXPRESSED IN: 23 plant structures; EXPRESSED DURING: 13 growth stages; CONTAINS Inter…	T
'3.8.3'	'minor CHO metabolism.galactose.galactose-1-phosphate uridyl transferases'	''	''
'3.99'	'minor CHO metabolism.misc'	'evm.model.scaffold11008.3.1'	'(at5g47760 : 334.0) serine/threonine protein kinase; 2-phosphoglycolate phosphatase 2 (PGLP2); FUNCTIONS IN: protein serine/threonine kinase activity, phosphoglycolate phosphatase activity; INVOLVED IN: metabolic process; LOCATED IN: chloroplast; EXPRESSED IN: 26 plant structures; EXPRESSED DURING: 13 growth stages; CONTAINS InterPro DOMAIN/s: HAD-superfamily hydrolase, subfamily IIA (InterPro:I…	T
'3.99'	'minor CHO metabolism.misc'	'evm.model.scaffold11008.3'	'(at5g47760 : 334.0) serine/threonine protein kinase; 2-phosphoglycolate phosphatase 2 (PGLP2); FUNCTIONS IN: protein serine/threonine kinase activity, phosphoglycolate phosphatase activity; INVOLVED IN: metabolic process; LOCATED IN: chloroplast; EXPRESSED IN: 26 plant structures; EXPRESSED DURING: 13 growth stages; CONTAINS InterPro DOMAIN/s: HAD-superfamily hydrolase, subfamily IIA (InterPro:I…	T
'3.99'	'minor CHO metabolism.misc'	'evm.model.scaffold2945.21'	'(at5g36700 : 469.0) 2-phosphoglycolate phosphatase 1 (PGLP1); FUNCTIONS IN: phosphoglycolate phosphatase activity; INVOLVED IN: metabolic process; EXPRESSED IN: 7 plant structures; CONTAINS InterPro DOMAIN/s: HAD-superfamily hydrolase, subfamily IIA (InterPro:IPR006357), 2-phosphoglycolate phosphatase, eukaryotic (InterPro:IPR006349); BEST Arabidopsis thaliana protein match is: Haloacid dehaloge…	T
'3.99.1001'	'minor CHO metabolism.misc'	'1-o-methyl-alpha-galactoside'	'minor CHO metabolism.misc'	M
'3.99.1002'	'minor CHO metabolism.misc'	'1-o-methyl-beta-galactoside'	'minor CHO metabolism.misc'	M
'3.99.1003'	'minor CHO metabolism.misc'	'2-deoxyglucose'	'minor CHO metabolism.misc'	M
'3.99.1004'	'minor CHO metabolism.misc'	'3-deoxyglucose'	'minor CHO metabolism.misc'	M
'3.99.1005'	'minor CHO metabolism.misc'	'3-o-methylglucose'	'minor CHO metabolism.misc'	M
'3.99.1006'	'minor CHO metabolism.misc'	'beta-gentiobiose'	'minor CHO metabolism.misc'	M
'3.99.1007'	'minor CHO metabolism.misc'	'erythrose'	'minor CHO metabolism.misc'	M
'3.99.1008'	'minor CHO metabolism.misc'	'lactose'	'minor CHO metabolism.misc'	M
'3.99.1009'	'minor CHO metabolism.misc'	'lyxose'	'minor CHO metabolism.misc'	M
'3.99.1010'	'minor CHO metabolism.misc'	'melezitose'	'minor CHO metabolism.misc'	M
'3.99.1011'	'minor CHO metabolism.misc'	'methyl-alpha-mannopyranoside'	'minor CHO metabolism.misc'	M
'3.99.1012'	'minor CHO metabolism.misc'	'methyl-d-glucoside'	'minor CHO metabolism.misc'	M
'3.99.1013'	'minor CHO metabolism.misc'	'oligofructan (total)'	'minor CHO metabolism.misc'	M
'3.99.1014'	'minor CHO metabolism.misc'	'psicose'	'minor CHO metabolism.misc'	M
'3.99.1015'	'minor CHO metabolism.misc'	'sophorose'	'minor CHO metabolism.misc'	M
'3.99.1016'	'minor CHO metabolism.misc'	'sorbitol-6-p'	'minor CHO metabolism.misc'	M
'3.99.1017'	'minor CHO metabolism.misc'	'tagatose'	'minor CHO metabolism.misc'	M
'3.99.1018'	'minor CHO metabolism.misc'	'xylitol'	'minor CHO metabolism.misc'	M
'3.99.1019'	'minor CHO metabolism.misc'	'xylose'	'minor CHO metabolism.misc'	M
'3.99.1020'	'minor CHO metabolism.misc'	'galactonate'	'minor CHO metabolism.misc; galactose metabolism'	M
'3.99.1021'	'minor CHO metabolism.misc'	'galactose'	'minor CHO metabolism.misc; galactose metabolism; cell wall degradation'	M
'3.99.1022'	'minor CHO metabolism.misc'	'galactose-6-p'	'minor CHO metabolism.misc; galactose metabolism'	M
'3.99.1023'	'minor CHO metabolism.misc'	'stachyose'	'minor CHO metabolism.misc; galactose metabolism'	M
'3.99.1024'	'minor CHO metabolism.misc'	'erythronic acid'	''	M
'3.99.1025'	'minor CHO metabolism.misc'	'gulose'	''	M
'3.99.1026'	'minor CHO metabolism.misc'	'sorbose'	''	M
'3.99.1027'	'minor CHO metabolism.misc.Laminaribiose'	'laminaribiose'	'laminarabiose'	M
'4'	'glycolysis'	''	''
'4.1'	'glycolysis.cytosolic branch'	''	''
'4.1.1'	'glycolysis.cytosolic branch.UGPase'	'evm.model.c220159.6'	'(loc_os09g38030.1 : 642.0) no description available & (p19595|ugpa_soltu : 640.0) UTP--glucose-1-phosphate uridylyltransferase (EC 2.7.7.9) (UDP-glucose pyrophosphorylase) (UDPGP) (UGPase) - Solanum tuberosum (Potato) & (at5g17310 : 624.0) UDP-glucose pyrophosphorylase 2 (UGP2); FUNCTIONS IN: UTP:glucose-1-phosphate uridylyltransferase activity, nucleotidyltransferase activity; INVOLVED IN: resp…	T
'4.1.1'	'glycolysis.cytosolic branch.UGPase'	'evm.model.scaffold3422.3'	'(loc_os02g02560.1 : 323.0) no description available & (p19595|ugpa_soltu : 311.0) UTP--glucose-1-phosphate uridylyltransferase (EC 2.7.7.9) (UDP-glucose pyrophosphorylase) (UDPGP) (UGPase) - Solanum tuberosum (Potato) & (at5g17310 : 309.0) UDP-glucose pyrophosphorylase 2 (UGP2); FUNCTIONS IN: UTP:glucose-1-phosphate uridylyltransferase activity, nucleotidyltransferase activity; INVOLVED IN: resp…	T
'4.1.1'	'glycolysis.cytosolic branch.UGPase'	'evm.model.scaffold3422.3.2'	'(loc_os09g38030.2 : 284.0) no description available & (p19595|ugpa_soltu : 278.0) UTP--glucose-1-phosphate uridylyltransferase (EC 2.7.7.9) (UDP-glucose pyrophosphorylase) (UDPGP) (UGPase) - Solanum tuberosum (Potato) & (at5g17310 : 275.0) UDP-glucose pyrophosphorylase 2 (UGP2); FUNCTIONS IN: UTP:glucose-1-phosphate uridylyltransferase activity, nucleotidyltransferase activity; INVOLVED IN: resp…	T
'4.1.1'	'glycolysis.cytosolic branch.UGPase'	'evm.model.scaffold3422.3.3'	'(loc_os09g38030.2 : 284.0) no description available & (p19595|ugpa_soltu : 278.0) UTP--glucose-1-phosphate uridylyltransferase (EC 2.7.7.9) (UDP-glucose pyrophosphorylase) (UDPGP) (UGPase) - Solanum tuberosum (Potato) & (at5g17310 : 275.0) UDP-glucose pyrophosphorylase 2 (UGP2); FUNCTIONS IN: UTP:glucose-1-phosphate uridylyltransferase activity, nucleotidyltransferase activity; INVOLVED IN: resp…	T
'4.1.1'	'glycolysis.cytosolic branch.UGPase'	'evm.model.scaffold3422.3.1'	'(loc_os02g02560.1 : 318.0) no description available & (p19595|ugpa_soltu : 307.0) UTP--glucose-1-phosphate uridylyltransferase (EC 2.7.7.9) (UDP-glucose pyrophosphorylase) (UDPGP) (UGPase) - Solanum tuberosum (Potato) & (at5g17310 : 303.0) UDP-glucose pyrophosphorylase 2 (UGP2); FUNCTIONS IN: UTP:glucose-1-phosphate uridylyltransferase activity, nucleotidyltransferase activity; INVOLVED IN: resp…	T
'4.1.1'	'glycolysis.cytosolic branch.UGPase'	'evm.model.scaffold8864.2'	'(loc_os02g02560.1 : 320.0) no description available & (p19595|ugpa_soltu : 314.0) UTP--glucose-1-phosphate uridylyltransferase (EC 2.7.7.9) (UDP-glucose pyrophosphorylase) (UDPGP) (UGPase) - Solanum tuberosum (Potato) & (at5g17310 : 311.0) UDP-glucose pyrophosphorylase 2 (UGP2); FUNCTIONS IN: UTP:glucose-1-phosphate uridylyltransferase activity, nucleotidyltransferase activity; INVOLVED IN: resp…	T
'4.1.1'	'glycolysis.cytosolic branch.UGPase'	'evm.model.scaffold8864.2.1'	'(p19595|ugpa_soltu : 281.0) UTP--glucose-1-phosphate uridylyltransferase (EC 2.7.7.9) (UDP-glucose pyrophosphorylase) (UDPGP) (UGPase) - Solanum tuberosum (Potato) & (loc_os09g38030.2 : 281.0) no description available & (at5g17310 : 278.0) UDP-glucose pyrophosphorylase 2 (UGP2); FUNCTIONS IN: UTP:glucose-1-phosphate uridylyltransferase activity, nucleotidyltransferase activity; INVOLVED IN: resp…	T
'4.1.2'	'glycolysis.cytosolic branch.phosphoglucomutase (PGM)'	'evm.model.scaffold1606.3'	'(q9m4g4|pgmc_soltu : 883.0) Phosphoglucomutase, cytoplasmic (EC 5.4.2.2) (Glucose phosphomutase) (PGM) - Solanum tuberosum (Potato) & (at1g23190 : 857.0) Encodes a cytosolic phosphoglucomutase (PGM). Two Arabidopsis PGM proteins (AT1G70730/PGM2 and AT1G23190/PGM3) have high sequence similarities and redundant functions. Mature plants possessing a single cPGM allele had a major reduction in cPGM …	T
'4.1.3'	'glycolysis.cytosolic branch.glucose-6-phosphate isomerase'	'evm.model.scaffold8327.8'	'(at5g42740 : 668.0) Sugar isomerase (SIS) family protein; FUNCTIONS IN: glucose-6-phosphate isomerase activity; INVOLVED IN: defense response to fungus, incompatible interaction, response to cadmium ion, gluconeogenesis, glycolysis; LOCATED IN: cellular_component unknown; EXPRESSED IN: 24 plant structures; EXPRESSED DURING: 13 growth stages; CONTAINS InterPro DOMAIN/s: Phosphoglucose isomerase, …	T
'4.1.4'	'glycolysis.cytosolic branch.phosphofructokinase (PFK)'	'evm.model.scaffold11008.12'	'(at5g47810 : 416.0) phosphofructokinase 2 (PFK2); CONTAINS InterPro DOMAIN/s: Pyrophosphate-dependent phosphofructokinase TP0108 (InterPro:IPR012004), Phosphofructokinase (InterPro:IPR000023); BEST Arabidopsis thaliana protein match is: phosphofructokinase 3 (TAIR:AT4G26270.1); Has 1807 Blast hits to 1807 proteins in 277 species: Archae - 0; Bacteria - 0; Metazoa - 736; Fungi - 347; Plants - 385…	T
'4.1.4'	'glycolysis.cytosolic branch.phosphofructokinase (PFK)'	'evm.model.scaffold11008.13'	'(at5g47810 : 120.0) phosphofructokinase 2 (PFK2); CONTAINS InterPro DOMAIN/s: Pyrophosphate-dependent phosphofructokinase TP0108 (InterPro:IPR012004), Phosphofructokinase (InterPro:IPR000023); BEST Arabidopsis thaliana protein match is: phosphofructokinase 3 (TAIR:AT4G26270.1); Has 1807 Blast hits to 1807 proteins in 277 species: Archae - 0; Bacteria - 0; Metazoa - 736; Fungi - 347; Plants - 385…	T
'4.1.4'	'glycolysis.cytosolic branch.phosphofructokinase (PFK)'	'evm.model.scaffold3771.32'	'(at4g26270 : 654.0) phosphofructokinase 3 (PFK3); CONTAINS InterPro DOMAIN/s: Pyrophosphate-dependent phosphofructokinase TP0108 (InterPro:IPR012004), Phosphofructokinase (InterPro:IPR000023); BEST Arabidopsis thaliana protein match is: phosphofructokinase 7 (TAIR:AT5G56630.1); Has 30201 Blast hits to 17322 proteins in 780 species: Archae - 12; Bacteria - 1396; Metazoa - 17338; Fungi - 3422; Pla…	T
'4.1.4'	'glycolysis.cytosolic branch.phosphofructokinase (PFK)'	'evm.model.scaffold7013.8'	'(at4g26270 : 739.0) phosphofructokinase 3 (PFK3); CONTAINS InterPro DOMAIN/s: Pyrophosphate-dependent phosphofructokinase TP0108 (InterPro:IPR012004), Phosphofructokinase (InterPro:IPR000023); BEST Arabidopsis thaliana protein match is: phosphofructokinase 7 (TAIR:AT5G56630.1); Has 30201 Blast hits to 17322 proteins in 780 species: Archae - 12; Bacteria - 1396; Metazoa - 17338; Fungi - 3422; Pla…	T
'4.1.4'	'glycolysis.cytosolic branch.phosphofructokinase (PFK)'	'evm.model.scaffold9790.11'	'(at4g26270 : 555.0) phosphofructokinase 3 (PFK3); CONTAINS InterPro DOMAIN/s: Pyrophosphate-dependent phosphofructokinase TP0108 (InterPro:IPR012004), Phosphofructokinase (InterPro:IPR000023); BEST Arabidopsis thaliana protein match is: phosphofructokinase 7 (TAIR:AT5G56630.1); Has 30201 Blast hits to 17322 proteins in 780 species: Archae - 12; Bacteria - 1396; Metazoa - 17338; Fungi - 3422; Pla…	T
'4.1.5'	'glycolysis.cytosolic branch.pyrophosphate-fructose-6-P phosphotransferase'	'evm.model.scaffold12750.14'	'(q41140|pfpa_ricco : 997.0) Pyrophosphate--fructose 6-phosphate 1-phosphotransferase alpha subunit (EC 2.7.1.90) (PFP) (6-phosphofructokinase, pyrophosphate dependent) (Pyrophosphate-dependent 6-phosphofructose-1-kinase) (PPi-PFK) - Ricinus communis (Castor bean) & (loc_os02g48360.1 : 962.0) no description available & (at1g76550 : 944.0) Phosphofructokinase family protein; CONTAINS InterPro DOMA…	T
'4.1.5'	'glycolysis.cytosolic branch.pyrophosphate-fructose-6-P phosphotransferase'	'evm.model.scaffold150.8.1'	'(q41141|pfpb_ricco : 617.0) Pyrophosphate--fructose 6-phosphate 1-phosphotransferase subunit beta (EC 2.7.1.90) (PFP) (6-phosphofructokinase, pyrophosphate dependent) (Pyrophosphate-dependent 6-phosphofructose-1-kinase) (PPi-PFK) - Ricinus communis (Castor bean) & (at1g12000 : 611.0) Phosphofructokinase family protein; FUNCTIONS IN: diphosphate-fructose-6-phosphate 1-phosphotransferase activity;…	T
'4.1.5'	'glycolysis.cytosolic branch.pyrophosphate-fructose-6-P phosphotransferase'	'evm.model.scaffold150.8'	'(q41141|pfpb_ricco : 818.0) Pyrophosphate--fructose 6-phosphate 1-phosphotransferase subunit beta (EC 2.7.1.90) (PFP) (6-phosphofructokinase, pyrophosphate dependent) (Pyrophosphate-dependent 6-phosphofructose-1-kinase) (PPi-PFK) - Ricinus communis (Castor bean) & (at1g12000 : 798.0) Phosphofructokinase family protein; FUNCTIONS IN: diphosphate-fructose-6-phosphate 1-phosphotransferase activity;…	T
'4.1.5'	'glycolysis.cytosolic branch.pyrophosphate-fructose-6-P phosphotransferase'	'evm.model.scaffold4872.4'	'(p21343|pfpb_soltu : 797.0) Pyrophosphate--fructose 6-phosphate 1-phosphotransferase subunit beta (EC 2.7.1.90) (PFP) (6-phosphofructokinase, pyrophosphate dependent) (Pyrophosphate-dependent 6-phosphofructose-1-kinase) (PPi-PFK) - Solanum tuberosum (Potato) & (at1g12000 : 771.0) Phosphofructokinase family protein; FUNCTIONS IN: diphosphate-fructose-6-phosphate 1-phosphotransferase activity; INV…	T
'4.1.6'	'glycolysis.cytosolic branch.fructose-2,6-bisphosphatase (Fru2,6BisPase)'	'evm.model.scaffold9243.23'	'(at1g07110 : 1008.0) Encodes the bifunctional enzyme fructose-6-phosphate 2-kinase/fructose-2,6-bisphosphatase.; "fructose-2,6-bisphosphatase" (F2KP); FUNCTIONS IN: fructose-2,6-bisphosphate 2-phosphatase activity; INVOLVED IN: N-terminal protein myristoylation, fructose metabolic process; LOCATED IN: cytosol, plasma membrane; EXPRESSED IN: 24 plant structures; EXPRESSED DURING: 14 growth stages…	T
'4.1.7'	'glycolysis.cytosolic branch.triosephosphate isomerase (TPI)'	'evm.model.scaffold5677.9'	'(p48495|tpis_pethy : 414.0) Triosephosphate isomerase, cytosolic (EC 5.3.1.1) (TIM) (Triose-phosphate isomerase) - Petunia hybrida (Petunia) & (at3g55440 : 405.0) Encodes triosephosphate isomerase.; triosephosphate isomerase (TPI); FUNCTIONS IN: triose-phosphate isomerase activity, copper ion binding; INVOLVED IN: in 7 processes; LOCATED IN: in 8 components; EXPRESSED IN: 27 plant structures; EX…	T
'4.1.7'	'glycolysis.cytosolic branch.triosephosphate isomerase (TPI)'	'evm.model.scaffold8027.2'	'(p48495|tpis_pethy : 377.0) Triosephosphate isomerase, cytosolic (EC 5.3.1.1) (TIM) (Triose-phosphate isomerase) - Petunia hybrida (Petunia) & (at3g55440 : 370.0) Encodes triosephosphate isomerase.; triosephosphate isomerase (TPI); FUNCTIONS IN: triose-phosphate isomerase activity, copper ion binding; INVOLVED IN: in 7 processes; LOCATED IN: in 8 components; EXPRESSED IN: 27 plant structures; EX…	T
'4.1.8'	'glycolysis.cytosolic branch.glyceraldehyde 3-phosphate dehydrogenase (GAP-DH)'	'evm.model.c222431.4'	'(loc_os04g40950.1 : 562.0) no description available & (q43247|g3pe_maize : 558.0) Glyceraldehyde-3-phosphate dehydrogenase, cytosolic 3 (EC 1.2.1.12) - Zea mays (Maize) & (at1g13440 : 550.0) glyceraldehyde-3-phosphate dehydrogenase C2 (GAPC2); FUNCTIONS IN: copper ion binding, glyceraldehyde-3-phosphate dehydrogenase activity, zinc ion binding; INVOLVED IN: response to oxidative stress, response…	T
'4.1.8'	'glycolysis.cytosolic branch.glyceraldehyde 3-phosphate dehydrogenase (GAP-DH)'	'evm.model.scaffold11203.1'	'(p26519|g3pc_petcr : 574.0) Glyceraldehyde-3-phosphate dehydrogenase, cytosolic (EC 1.2.1.12) - Petroselinum crispum (Parsley) (Petroselinum hortense) & (loc_os04g40950.1 : 556.0) no description available & (at1g13440 : 550.0) glyceraldehyde-3-phosphate dehydrogenase C2 (GAPC2); FUNCTIONS IN: copper ion binding, glyceraldehyde-3-phosphate dehydrogenase activity, zinc ion binding; INVOLVED IN: re…	T
'4.1.8'	'glycolysis.cytosolic branch.glyceraldehyde 3-phosphate dehydrogenase (GAP-DH)'	'evm.model.scaffold12064.6'	'(p26520|g3pc_pethy : 539.0) Glyceraldehyde-3-phosphate dehydrogenase, cytosolic (EC 1.2.1.12) - Petunia hybrida (Petunia) & (loc_os04g40950.1 : 531.0) no description available & (at1g13440 : 525.0) glyceraldehyde-3-phosphate dehydrogenase C2 (GAPC2); FUNCTIONS IN: copper ion binding, glyceraldehyde-3-phosphate dehydrogenase activity, zinc ion binding; INVOLVED IN: response to oxidative stress, r…	T
'4.1.8'	'glycolysis.cytosolic branch.glyceraldehyde 3-phosphate dehydrogenase (GAP-DH)'	'evm.model.scaffold2600.6'	'(loc_os04g40950.1 : 546.0) no description available & (at3g04120 : 543.0) encodes cytosolic GADPH (C subunit) involved in the glycolytic pathway but also interacts with H2O2 potentially placing it in a signalling cascade induced by ROS.; glyceraldehyde-3-phosphate dehydrogenase C subunit 1 (GAPC1); FUNCTIONS IN: glyceraldehyde-3-phosphate dehydrogenase (phosphorylating) activity, copper ion bind…	T
'4.1.8'	'glycolysis.cytosolic branch.glyceraldehyde 3-phosphate dehydrogenase (GAP-DH)'	'evm.model.scaffold8932.9'	'(p26519|g3pc_petcr : 448.0) Glyceraldehyde-3-phosphate dehydrogenase, cytosolic (EC 1.2.1.12) - Petroselinum crispum (Parsley) (Petroselinum hortense) & (loc_os04g40950.1 : 440.0) no description available & (at3g04120 : 436.0) encodes cytosolic GADPH (C subunit) involved in the glycolytic pathway but also interacts with H2O2 potentially placing it in a signalling cascade induced by ROS.; glycera…	T
'4.1.8'	'glycolysis.cytosolic branch.glyceraldehyde 3-phosphate dehydrogenase (GAP-DH)'	'evm.model.scaffold8932.9.2'	'(p26519|g3pc_petcr : 448.0) Glyceraldehyde-3-phosphate dehydrogenase, cytosolic (EC 1.2.1.12) - Petroselinum crispum (Parsley) (Petroselinum hortense) & (loc_os04g40950.1 : 440.0) no description available & (at3g04120 : 436.0) encodes cytosolic GADPH (C subunit) involved in the glycolytic pathway but also interacts with H2O2 potentially placing it in a signalling cascade induced by ROS.; glycera…	T
'4.1.8'	'glycolysis.cytosolic branch.glyceraldehyde 3-phosphate dehydrogenase (GAP-DH)'	'evm.model.scaffold8932.9.1'	'(p26519|g3pc_petcr : 448.0) Glyceraldehyde-3-phosphate dehydrogenase, cytosolic (EC 1.2.1.12) - Petroselinum crispum (Parsley) (Petroselinum hortense) & (loc_os04g40950.1 : 440.0) no description available & (at3g04120 : 436.0) encodes cytosolic GADPH (C subunit) involved in the glycolytic pathway but also interacts with H2O2 potentially placing it in a signalling cascade induced by ROS.; glycera…	T
'4.1.9'	'glycolysis.cytosolic branch.non-phosphorylating glyceraldehyde 3-phosphate dehydrogenase (NPGAP-DH)'	''	''
'4.1.10'	'glycolysis.cytosolic branch.aldolase'	'evm.model.scaffold12470.5'	'(p29356|alf_spiol : 483.0) Fructose-bisphosphate aldolase, cytoplasmic isozyme (EC 4.1.2.13) - Spinacia oleracea (Spinach) & (at3g52930 : 475.0) Aldolase superfamily protein; FUNCTIONS IN: copper ion binding; INVOLVED IN: response to cadmium ion, response to karrikin, response to salt stress, pentose-phosphate shunt; LOCATED IN: in 8 components; EXPRESSED IN: 29 plant structures; EXPRESSED DURIN…	T
'4.1.10'	'glycolysis.cytosolic branch.aldolase'	'evm.model.scaffold2008.47'	'(at4g26530 : 603.0) Aldolase superfamily protein; FUNCTIONS IN: fructose-bisphosphate aldolase activity; INVOLVED IN: glycolysis, metabolic process; EXPRESSED IN: 17 plant structures; EXPRESSED DURING: 11 growth stages; CONTAINS InterPro DOMAIN/s: Aldolase-type TIM barrel (InterPro:IPR013785), Fructose-bisphosphate aldolase, class-I (InterPro:IPR000741); BEST Arabidopsis thaliana protein match i…	T
'4.1.11'	'glycolysis.cytosolic branch.3-phosphoglycerate kinase (PGK)'	'evm.model.scaffold2195.12'	'(at1g56190 : 515.0) Phosphoglycerate kinase family protein; FUNCTIONS IN: phosphoglycerate kinase activity; INVOLVED IN: glycolysis; LOCATED IN: thylakoid, mitochondrion, chloroplast, membrane; EXPRESSED IN: 25 plant structures; EXPRESSED DURING: 14 growth stages; CONTAINS InterPro DOMAIN/s: Phosphoglycerate kinase, N-terminal (InterPro:IPR015824), Phosphoglycerate kinase (InterPro:IPR001576), P…	T
'4.1.11'	'glycolysis.cytosolic branch.3-phosphoglycerate kinase (PGK)'	'evm.model.scaffold752.24'	'(at1g56190 : 565.0) Phosphoglycerate kinase family protein; FUNCTIONS IN: phosphoglycerate kinase activity; INVOLVED IN: glycolysis; LOCATED IN: thylakoid, mitochondrion, chloroplast, membrane; EXPRESSED IN: 25 plant structures; EXPRESSED DURING: 14 growth stages; CONTAINS InterPro DOMAIN/s: Phosphoglycerate kinase, N-terminal (InterPro:IPR015824), Phosphoglycerate kinase (InterPro:IPR001576), P…	T
'4.1.11'	'glycolysis.cytosolic branch.3-phosphoglycerate kinase (PGK)'	'evm.model.scaffold752.25'	'(q42962|pgky_tobac : 488.0) Phosphoglycerate kinase, cytosolic (EC 2.7.2.3) - Nicotiana tabacum (Common tobacco) & (at1g79550 : 484.0) Encodes cytosolic phosphoglycerate kinase (PGK).; phosphoglycerate kinase (PGK); FUNCTIONS IN: phosphoglycerate kinase activity; INVOLVED IN: glycolysis; LOCATED IN: cytosol, apoplast, plasma membrane, nucleus, membrane; EXPRESSED IN: 26 plant structures; EXPRESS…	T
'4.1.11'	'glycolysis.cytosolic branch.3-phosphoglycerate kinase (PGK)'	'evm.model.scaffold752.25.1'	'(q42962|pgky_tobac : 488.0) Phosphoglycerate kinase, cytosolic (EC 2.7.2.3) - Nicotiana tabacum (Common tobacco) & (at1g79550 : 484.0) Encodes cytosolic phosphoglycerate kinase (PGK).; phosphoglycerate kinase (PGK); FUNCTIONS IN: phosphoglycerate kinase activity; INVOLVED IN: glycolysis; LOCATED IN: cytosol, apoplast, plasma membrane, nucleus, membrane; EXPRESSED IN: 26 plant structures; EXPRESS…	T
'4.1.11'	'glycolysis.cytosolic branch.3-phosphoglycerate kinase (PGK)'	'evm.model.scaffold999.8'	'(loc_os10g30550.1 : 481.0) no description available & (at5g17660 : 154.0) tRNA (guanine-N-7) methyltransferase; FUNCTIONS IN: tRNA (guanine-N7-)-methyltransferase activity; INVOLVED IN: tRNA modification; LOCATED IN: chloroplast; EXPRESSED IN: 21 plant structures; EXPRESSED DURING: 13 growth stages; CONTAINS InterPro DOMAIN/s: tRNA (guanine-N-7) methyltransferase (InterPro:IPR003358); BEST Arabi…	T
'4.1.12'	'glycolysis.cytosolic branch.phosphoglycerate mutase'	'evm.model.c204999.1'	'(loc_os05g04960.1 : 216.0) no description available & (at1g08940 : 215.0) Phosphoglycerate mutase family protein; FUNCTIONS IN: catalytic activity; INVOLVED IN: metabolic process; LOCATED IN: cellular_component unknown; EXPRESSED IN: 22 plant structures; EXPRESSED DURING: 13 growth stages; CONTAINS InterPro DOMAIN/s: Histidine phosphatase superfamily, clade-1 (InterPro:IPR013078), Phosphoglycera…	T
'4.1.12'	'glycolysis.cytosolic branch.phosphoglycerate mutase'	'evm.model.c221261.22'	'(q42908|pmgi_mescr : 449.0) 2,3-bisphosphoglycerate-independent phosphoglycerate mutase (EC 5.4.2.1) (Phosphoglyceromutase) (BPG-independent PGAM) (PGAM-I) - Mesembryanthemum crystallinum (Common ice plant) & (loc_os05g40420.2 : 432.0) no description available & (at1g09780 : 425.0) Phosphoglycerate mutase, 2,3-bisphosphoglycerate-independent; FUNCTIONS IN: manganese ion binding, phosphoglycerate…	T
'4.1.12'	'glycolysis.cytosolic branch.phosphoglycerate mutase'	'evm.model.c222335.39'	'(q42908|pmgi_mescr : 762.0) 2,3-bisphosphoglycerate-independent phosphoglycerate mutase (EC 5.4.2.1) (Phosphoglyceromutase) (BPG-independent PGAM) (PGAM-I) - Mesembryanthemum crystallinum (Common ice plant) & (loc_os01g60190.2 : 752.0) no description available & (at3g08590 : 736.0) Phosphoglycerate mutase, 2,3-bisphosphoglycerate-independent; FUNCTIONS IN: manganese ion binding, phosphoglycerate…	T
'4.1.12'	'glycolysis.cytosolic branch.phosphoglycerate mutase'	'evm.model.scaffold10663.5'	'(at3g30841 : 728.0) Cofactor-independent phosphoglycerate mutase; FUNCTIONS IN: catalytic activity, metal ion binding; INVOLVED IN: metabolic process; LOCATED IN: cellular_component unknown; CONTAINS InterPro DOMAIN/s: Cofactor-independent phosphoglycerate mutase, archaeal (InterPro:IPR004456), Metalloenzyme (InterPro:IPR006124), Alkaline-phosphatase-like, core domain (InterPro:IPR017850), 2,3-b…	T
'4.1.12'	'glycolysis.cytosolic branch.phosphoglycerate mutase'	'evm.model.scaffold11542.6'	'(at3g05170 : 383.0) Phosphoglycerate mutase family protein; FUNCTIONS IN: catalytic activity; INVOLVED IN: metabolic process; LOCATED IN: cellular_component unknown; EXPRESSED IN: 17 plant structures; EXPRESSED DURING: 6 growth stages; CONTAINS InterPro DOMAIN/s: Histidine phosphatase superfamily, clade-1 (InterPro:IPR013078), Phosphoglycerate/bisphosphoglycerate mutase, active site (InterPro:IP…	T
'4.1.12'	'glycolysis.cytosolic branch.phosphoglycerate mutase'	'evm.model.scaffold12301.5'	'(loc_os05g04960.1 : 250.0) no description available & (at3g05170 : 248.0) Phosphoglycerate mutase family protein; FUNCTIONS IN: catalytic activity; INVOLVED IN: metabolic process; LOCATED IN: cellular_component unknown; EXPRESSED IN: 17 plant structures; EXPRESSED DURING: 6 growth stages; CONTAINS InterPro DOMAIN/s: Histidine phosphatase superfamily, clade-1 (InterPro:IPR013078), Phosphoglycerat…	T
'4.1.12'	'glycolysis.cytosolic branch.phosphoglycerate mutase'	'evm.model.scaffold215.16'	'(loc_os06g01950.1 : 422.0) no description available & (at3g05170 : 289.0) Phosphoglycerate mutase family protein; FUNCTIONS IN: catalytic activity; INVOLVED IN: metabolic process; LOCATED IN: cellular_component unknown; EXPRESSED IN: 17 plant structures; EXPRESSED DURING: 6 growth stages; CONTAINS InterPro DOMAIN/s: Histidine phosphatase superfamily, clade-1 (InterPro:IPR013078), Phosphoglycerat…	T
'4.1.12'	'glycolysis.cytosolic branch.phosphoglycerate mutase'	'evm.model.scaffold215.16.1'	'(loc_os06g01950.1 : 348.0) no description available & (at3g05170 : 242.0) Phosphoglycerate mutase family protein; FUNCTIONS IN: catalytic activity; INVOLVED IN: metabolic process; LOCATED IN: cellular_component unknown; EXPRESSED IN: 17 plant structures; EXPRESSED DURING: 6 growth stages; CONTAINS InterPro DOMAIN/s: Histidine phosphatase superfamily, clade-1 (InterPro:IPR013078), Phosphoglycerat…	T
'4.1.12'	'glycolysis.cytosolic branch.phosphoglycerate mutase'	'evm.model.scaffold215.16.1.1'	'(loc_os06g01950.1 : 230.0) no description available & (at1g08940 : 169.0) Phosphoglycerate mutase family protein; FUNCTIONS IN: catalytic activity; INVOLVED IN: metabolic process; LOCATED IN: cellular_component unknown; EXPRESSED IN: 22 plant structures; EXPRESSED DURING: 13 growth stages; CONTAINS InterPro DOMAIN/s: Histidine phosphatase superfamily, clade-1 (InterPro:IPR013078), Phosphoglycera…	T
'4.1.12'	'glycolysis.cytosolic branch.phosphoglycerate mutase'	'evm.model.scaffold4867.5'	'(loc_os05g04960.1 : 288.0) no description available & (at3g05170 : 284.0) Phosphoglycerate mutase family protein; FUNCTIONS IN: catalytic activity; INVOLVED IN: metabolic process; LOCATED IN: cellular_component unknown; EXPRESSED IN: 17 plant structures; EXPRESSED DURING: 6 growth stages; CONTAINS InterPro DOMAIN/s: Histidine phosphatase superfamily, clade-1 (InterPro:IPR013078), Phosphoglycerat…	T
'4.1.12'	'glycolysis.cytosolic branch.phosphoglycerate mutase'	'evm.model.scaffold5771.1'	'(q42908|pmgi_mescr : 402.0) 2,3-bisphosphoglycerate-independent phosphoglycerate mutase (EC 5.4.2.1) (Phosphoglyceromutase) (BPG-independent PGAM) (PGAM-I) - Mesembryanthemum crystallinum (Common ice plant) & (loc_os01g60190.2 : 389.0) no description available & (at1g09780 : 372.0) Phosphoglycerate mutase, 2,3-bisphosphoglycerate-independent; FUNCTIONS IN: manganese ion binding, phosphoglycerate…	T
'4.1.12'	'glycolysis.cytosolic branch.phosphoglycerate mutase'	'evm.model.scaffold7298.2.2'	'(loc_os04g01230.2 : 369.0) no description available & (at5g64460 : 362.0) Phosphoglycerate mutase family protein; FUNCTIONS IN: molecular_function unknown; INVOLVED IN: biological_process unknown; LOCATED IN: cellular_component unknown; EXPRESSED IN: 22 plant structures; EXPRESSED DURING: 13 growth stages; CONTAINS InterPro DOMAIN/s: Histidine phosphatase superfamily, clade-1 (InterPro:IPR013078…	T
'4.1.12'	'glycolysis.cytosolic branch.phosphoglycerate mutase'	'evm.model.scaffold7298.2'	'(loc_os04g01230.2 : 369.0) no description available & (at1g58280 : 365.0) Phosphoglycerate mutase family protein; CONTAINS InterPro DOMAIN/s: Histidine phosphatase superfamily, clade-1 (InterPro:IPR013078); BEST Arabidopsis thaliana protein match is: Phosphoglycerate mutase family protein (TAIR:AT5G64460.8). & (chl4|513245 : 229.0) no description available & (reliability: 680.0) & (original desc…	T
'4.1.13'	'glycolysis.cytosolic branch.enolase'	'evm.model.c215045.2'	'(p42896|eno_ricco : 730.0) Enolase (EC 4.2.1.11) (2-phosphoglycerate dehydratase) (2-phospho-D-glycerate hydro-lyase) - Ricinus communis (Castor bean) & (loc_os03g14450.1 : 724.0) no description available & (at2g36530 : 723.0) Involved in light-dependent cold tolerance and encodes an enolase. Protein is tyrosine-phosphorylated and its phosphorylation state is modulated in response to ABA in Arab…	T
'4.1.13'	'glycolysis.cytosolic branch.enolase'	'evm.model.scaffold12612.4'	'(at1g74030 : 170.0) Encodes the plastid-localized phosphoenolpyruvate enolase. Mutant plants have abnormal trichomes.; enolase 1 (ENO1); FUNCTIONS IN: phosphopyruvate hydratase activity; INVOLVED IN: trichome morphogenesis; LOCATED IN: chloroplast; EXPRESSED IN: 26 plant structures; EXPRESSED DURING: 13 growth stages; CONTAINS InterPro DOMAIN/s: Enolase (InterPro:IPR000941), Enolase, C-terminal …	T
'4.1.13'	'glycolysis.cytosolic branch.enolase'	'evm.model.scaffold3197.9'	'(at2g29560 : 521.0) Encodes a putative phosphoenolpyruvate enolase that is localized both to the nucleus and the cytoplasm.; cytosolic enolase (ENOC); FUNCTIONS IN: phosphopyruvate hydratase activity, magnesium ion binding; INVOLVED IN: glycolysis; LOCATED IN: nucleus, cytoplasm; EXPRESSED IN: 25 plant structures; EXPRESSED DURING: 14 growth stages; CONTAINS InterPro DOMAIN/s: Enolase (InterPro:…	T
'4.1.13'	'glycolysis.cytosolic branch.enolase'	'evm.model.scaffold5626.11'	'(at2g36530 : 788.0) Involved in light-dependent cold tolerance and encodes an enolase. Protein is tyrosine-phosphorylated and its phosphorylation state is modulated in response to ABA in Arabidopsis thaliana seeds.; LOW EXPRESSION OF OSMOTICALLY RESPONSIVE GENES 2 (LOS2); FUNCTIONS IN: phosphopyruvate hydratase activity, copper ion binding; INVOLVED IN: response to cadmium ion, response to salt …	T
'4.1.13'	'glycolysis.cytosolic branch.enolase'	'evm.model.scaffold7563.2'	'(at2g36530 : 808.0) Involved in light-dependent cold tolerance and encodes an enolase. Protein is tyrosine-phosphorylated and its phosphorylation state is modulated in response to ABA in Arabidopsis thaliana seeds.; LOW EXPRESSION OF OSMOTICALLY RESPONSIVE GENES 2 (LOS2); FUNCTIONS IN: phosphopyruvate hydratase activity, copper ion binding; INVOLVED IN: response to cadmium ion, response to salt …	T
'4.1.13'	'glycolysis.cytosolic branch.enolase'	'evm.model.scaffold9122.9'	'(at1g74030 : 743.0) Encodes the plastid-localized phosphoenolpyruvate enolase. Mutant plants have abnormal trichomes.; enolase 1 (ENO1); FUNCTIONS IN: phosphopyruvate hydratase activity; INVOLVED IN: trichome morphogenesis; LOCATED IN: chloroplast; EXPRESSED IN: 26 plant structures; EXPRESSED DURING: 13 growth stages; CONTAINS InterPro DOMAIN/s: Enolase (InterPro:IPR000941), Enolase, C-terminal …	T
'4.1.13'	'glycolysis.cytosolic branch.enolase'	'evm.model.scaffold9122.9.1'	'(at1g74030 : 743.0) Encodes the plastid-localized phosphoenolpyruvate enolase. Mutant plants have abnormal trichomes.; enolase 1 (ENO1); FUNCTIONS IN: phosphopyruvate hydratase activity; INVOLVED IN: trichome morphogenesis; LOCATED IN: chloroplast; EXPRESSED IN: 26 plant structures; EXPRESSED DURING: 13 growth stages; CONTAINS InterPro DOMAIN/s: Enolase (InterPro:IPR000941), Enolase, C-terminal …	T
'4.1.14'	'glycolysis.cytosolic branch.pyruvate kinase (PK)'	'evm.model.scaffold11086.5'	'(p22200|kpyc_soltu : 110.0) Pyruvate kinase, cytosolic isozyme (EC 2.7.1.40) (PK) - Solanum tuberosum (Potato) & (at5g08570 : 108.0) Pyruvate kinase family protein; FUNCTIONS IN: pyruvate kinase activity, potassium ion binding, magnesium ion binding, catalytic activity; INVOLVED IN: glycolysis; LOCATED IN: cellular_component unknown; EXPRESSED IN: 22 plant structures; EXPRESSED DURING: 13 growth…	T
'4.1.14'	'glycolysis.cytosolic branch.pyruvate kinase (PK)'	'evm.model.scaffold12482.13.1'	'(p22200|kpyc_soltu : 800.0) Pyruvate kinase, cytosolic isozyme (EC 2.7.1.40) (PK) - Solanum tuberosum (Potato) & (at5g08570 : 774.0) Pyruvate kinase family protein; FUNCTIONS IN: pyruvate kinase activity, potassium ion binding, magnesium ion binding, catalytic activity; INVOLVED IN: glycolysis; LOCATED IN: cellular_component unknown; EXPRESSED IN: 22 plant structures; EXPRESSED DURING: 13 growth…	T
'4.1.14'	'glycolysis.cytosolic branch.pyruvate kinase (PK)'	'evm.model.scaffold12482.13'	'(p22200|kpyc_soltu : 800.0) Pyruvate kinase, cytosolic isozyme (EC 2.7.1.40) (PK) - Solanum tuberosum (Potato) & (at5g08570 : 774.0) Pyruvate kinase family protein; FUNCTIONS IN: pyruvate kinase activity, potassium ion binding, magnesium ion binding, catalytic activity; INVOLVED IN: glycolysis; LOCATED IN: cellular_component unknown; EXPRESSED IN: 22 plant structures; EXPRESSED DURING: 13 growth…	T
'4.1.14'	'glycolysis.cytosolic branch.pyruvate kinase (PK)'	'evm.model.scaffold2454.11'	'(q42954|kpyc_tobac : 909.0) Pyruvate kinase, cytosolic isozyme (EC 2.7.1.40) (PK) - Nicotiana tabacum (Common tobacco) & (at5g56350 : 868.0) Pyruvate kinase family protein; FUNCTIONS IN: pyruvate kinase activity, potassium ion binding, magnesium ion binding, catalytic activity; INVOLVED IN: glycolysis; LOCATED IN: cellular_component unknown; EXPRESSED IN: 22 plant structures; EXPRESSED DURING: 1…	T
'4.1.14'	'glycolysis.cytosolic branch.pyruvate kinase (PK)'	'evm.model.scaffold2454.11.1'	'(q42954|kpyc_tobac : 909.0) Pyruvate kinase, cytosolic isozyme (EC 2.7.1.40) (PK) - Nicotiana tabacum (Common tobacco) & (at5g56350 : 868.0) Pyruvate kinase family protein; FUNCTIONS IN: pyruvate kinase activity, potassium ion binding, magnesium ion binding, catalytic activity; INVOLVED IN: glycolysis; LOCATED IN: cellular_component unknown; EXPRESSED IN: 22 plant structures; EXPRESSED DURING: 1…	T
'4.1.14'	'glycolysis.cytosolic branch.pyruvate kinase (PK)'	'evm.model.scaffold3717.9.1'	'(at3g52990 : 679.0) Pyruvate kinase family protein; FUNCTIONS IN: pyruvate kinase activity, magnesium ion binding, potassium ion binding, catalytic activity; INVOLVED IN: glycolysis; LOCATED IN: membrane; EXPRESSED IN: guard cell, cultured cell, leaf; CONTAINS InterPro DOMAIN/s: Pyruvate/Phosphoenolpyruvate kinase, catalytic core (InterPro:IPR015813), Pyruvate kinase, alpha/beta (InterPro:IPR015…	T
'4.1.14'	'glycolysis.cytosolic branch.pyruvate kinase (PK)'	'evm.model.scaffold3717.9'	'(loc_os11g05110.2 : 900.0) no description available & (at3g52990 : 899.0) Pyruvate kinase family protein; FUNCTIONS IN: pyruvate kinase activity, magnesium ion binding, potassium ion binding, catalytic activity; INVOLVED IN: glycolysis; LOCATED IN: membrane; EXPRESSED IN: guard cell, cultured cell, leaf; CONTAINS InterPro DOMAIN/s: Pyruvate/Phosphoenolpyruvate kinase, catalytic core (InterPro:IP…	T
'4.1.14'	'glycolysis.cytosolic branch.pyruvate kinase (PK)'	'evm.model.scaffold4203.6'	'(at3g49160 : 631.0) Expression of the gene is downregulated in the presence of paraquat, an inducer of photoxidative stress.; pyruvate kinase family protein; FUNCTIONS IN: pyruvate kinase activity, magnesium ion binding, potassium ion binding, catalytic activity; INVOLVED IN: glycolysis; LOCATED IN: cellular_component unknown; EXPRESSED IN: 24 plant structures; EXPRESSED DURING: 15 growth stages…	T
'4.1.14'	'glycolysis.cytosolic branch.pyruvate kinase (PK)'	'evm.model.scaffold6083.13'	'(at3g52990 : 789.0) Pyruvate kinase family protein; FUNCTIONS IN: pyruvate kinase activity, magnesium ion binding, potassium ion binding, catalytic activity; INVOLVED IN: glycolysis; LOCATED IN: membrane; EXPRESSED IN: guard cell, cultured cell, leaf; CONTAINS InterPro DOMAIN/s: Pyruvate/Phosphoenolpyruvate kinase, catalytic core (InterPro:IPR015813), Pyruvate kinase, alpha/beta (InterPro:IPR015…	T
'4.1.14'	'glycolysis.cytosolic branch.pyruvate kinase (PK)'	'evm.model.scaffold651.28'	'(q42954|kpyc_tobac : 857.0) Pyruvate kinase, cytosolic isozyme (EC 2.7.1.40) (PK) - Nicotiana tabacum (Common tobacco) & (at5g56350 : 829.0) Pyruvate kinase family protein; FUNCTIONS IN: pyruvate kinase activity, potassium ion binding, magnesium ion binding, catalytic activity; INVOLVED IN: glycolysis; LOCATED IN: cellular_component unknown; EXPRESSED IN: 22 plant structures; EXPRESSED DURING: 1…	T
'4.1.14'	'glycolysis.cytosolic branch.pyruvate kinase (PK)'	'evm.model.scaffold6839.23'	'(at3g52990 : 925.0) Pyruvate kinase family protein; FUNCTIONS IN: pyruvate kinase activity, magnesium ion binding, potassium ion binding, catalytic activity; INVOLVED IN: glycolysis; LOCATED IN: membrane; EXPRESSED IN: guard cell, cultured cell, leaf; CONTAINS InterPro DOMAIN/s: Pyruvate/Phosphoenolpyruvate kinase, catalytic core (InterPro:IPR015813), Pyruvate kinase, alpha/beta (InterPro:IPR015…	T
'4.1.15'	'glycolysis.cytosolic branch.phospho-enol-pyruvate carboxylase (PEPC)'	'evm.model.scaffold10917.3'	'(p29196|capp_soltu : 1455.0) Phosphoenolpyruvate carboxylase (EC 4.1.1.31) (PEPCase) (PEPC) - Solanum tuberosum (Potato) & (at3g14940 : 1426.0) Encodes a cytosolic phosphoenolpyruvate carboxylase (PEPC) that has activity when expressed in E.coli. Its mRNA is most abundantly expressed in roots and siliques. PPC3 belongs to the plant-type PEPC family. It can form an enzymatically active complex wi…	T
'4.1.15'	'glycolysis.cytosolic branch.phospho-enol-pyruvate carboxylase (PEPC)'	'evm.model.scaffold373.38'	'(p29196|capp_soltu : 115.0) Phosphoenolpyruvate carboxylase (EC 4.1.1.31) (PEPCase) (PEPC) - Solanum tuberosum (Potato) & (at1g53310 : 113.0) Encodes one of four Arabidopsis phosphoenolpyruvate carboxylase proteins.; phosphoenolpyruvate carboxylase 1 (PPC1); FUNCTIONS IN: protein binding, phosphoenolpyruvate carboxylase activity; INVOLVED IN: response to salt stress, tricarboxylic acid cycle; LO…	T
'4.1.15'	'glycolysis.cytosolic branch.phospho-enol-pyruvate carboxylase (PEPC)'	'evm.model.scaffold4048.1'	'(p29196|capp_soltu : 1462.0) Phosphoenolpyruvate carboxylase (EC 4.1.1.31) (PEPCase) (PEPC) - Solanum tuberosum (Potato) & (at3g14940 : 1412.0) Encodes a cytosolic phosphoenolpyruvate carboxylase (PEPC) that has activity when expressed in E.coli. Its mRNA is most abundantly expressed in roots and siliques. PPC3 belongs to the plant-type PEPC family. It can form an enzymatically active complex wi…	T
'4.1.15'	'glycolysis.cytosolic branch.phospho-enol-pyruvate carboxylase (PEPC)'	'evm.model.scaffold4857.3.1'	'(loc_os01g02050.1 : 1161.0) no description available & (at1g68750 : 1153.0) Encodes one of four Arabidopsis phosphoenolpyruvate (PEP) carboxylase proteins. But, it is more similar to bacterial PEP carboxylase than plant PEP carboxylase. Efforts to express this enzyme and to demonstrate its enzymatic activity in E.coli failed.; phosphoenolpyruvate carboxylase 4 (PPC4); CONTAINS InterPro DOMAIN/s:…	T
'4.1.15'	'glycolysis.cytosolic branch.phospho-enol-pyruvate carboxylase (PEPC)'	'evm.model.scaffold4857.3.2'	'(loc_os01g02050.1 : 1161.0) no description available & (at1g68750 : 1153.0) Encodes one of four Arabidopsis phosphoenolpyruvate (PEP) carboxylase proteins. But, it is more similar to bacterial PEP carboxylase than plant PEP carboxylase. Efforts to express this enzyme and to demonstrate its enzymatic activity in E.coli failed.; phosphoenolpyruvate carboxylase 4 (PPC4); CONTAINS InterPro DOMAIN/s:…	T
'4.1.15'	'glycolysis.cytosolic branch.phospho-enol-pyruvate carboxylase (PEPC)'	'evm.model.scaffold4857.3.3'	'(loc_os01g02050.1 : 756.0) no description available & (at1g68750 : 752.0) Encodes one of four Arabidopsis phosphoenolpyruvate (PEP) carboxylase proteins. But, it is more similar to bacterial PEP carboxylase than plant PEP carboxylase. Efforts to express this enzyme and to demonstrate its enzymatic activity in E.coli failed.; phosphoenolpyruvate carboxylase 4 (PPC4); CONTAINS InterPro DOMAIN/s: P…	T
'4.1.15'	'glycolysis.cytosolic branch.phospho-enol-pyruvate carboxylase (PEPC)'	'evm.model.scaffold4857.3'	'(loc_os01g02050.1 : 1161.0) no description available & (at1g68750 : 1153.0) Encodes one of four Arabidopsis phosphoenolpyruvate (PEP) carboxylase proteins. But, it is more similar to bacterial PEP carboxylase than plant PEP carboxylase. Efforts to express this enzyme and to demonstrate its enzymatic activity in E.coli failed.; phosphoenolpyruvate carboxylase 4 (PPC4); CONTAINS InterPro DOMAIN/s:…	T
'4.1.15'	'glycolysis.cytosolic branch.phospho-enol-pyruvate carboxylase (PEPC)'	'evm.model.scaffold6808.12'	'(p29194|capp2_sorbi : 1008.0) Phosphoenolpyruvate carboxylase 2 (EC 4.1.1.31) (PEPCase 2) (PEPC 2) (CP28) - Sorghum bicolor (Sorghum) (Sorghum vulgare) & (at1g53310 : 999.0) Encodes one of four Arabidopsis phosphoenolpyruvate carboxylase proteins.; phosphoenolpyruvate carboxylase 1 (PPC1); FUNCTIONS IN: protein binding, phosphoenolpyruvate carboxylase activity; INVOLVED IN: response to salt stre…	T
'4.1.15'	'glycolysis.cytosolic branch.phospho-enol-pyruvate carboxylase (PEPC)'	'evm.model.scaffold7781.3'	'(p29195|capp1_sorbi : 118.0) Phosphoenolpyruvate carboxylase 1 (EC 4.1.1.31) (PEPCase 1) (PEPC 1) (CP21) - Sorghum bicolor (Sorghum) (Sorghum vulgare) & (loc_os09g14670.1 : 116.0) no description available & (at3g14940 : 114.0) Encodes a cytosolic phosphoenolpyruvate carboxylase (PEPC) that has activity when expressed in E.coli. Its mRNA is most abundantly expressed in roots and siliques. PPC3 be…	T
'4.1.16'	'glycolysis.cytosolic branch.phospho-enol-pyruvate carboxylase kinase (PPCK)'	'evm.model.c212779.2'	'(loc_os02g56310.1 : 278.0) no description available & (at1g08650 : 252.0) Encodes a phosphoenolpyruvate carboxylase kinase that is expressed at highest levels in leaves. Expression is induced by light.; phosphoenolpyruvate carboxylase kinase 1 (PPCK1); FUNCTIONS IN: protein serine/threonine kinase activity, kinase activity; INVOLVED IN: protein amino acid phosphorylation; LOCATED IN: cellular_co…	T
'4.1.16'	'glycolysis.cytosolic branch.phospho-enol-pyruvate carboxylase kinase (PPCK)'	'evm.model.c221955.8.2'	'(at3g04530 : 198.0) Encodes a second Arabidopsis phosphoenolpyruvate carboxylase kinase gene product with a different expression pattern from PPCK1. Expression of the gene is upregulated by exposure of the plant to light.; phosphoenolpyruvate carboxylase kinase 2 (PPCK2); CONTAINS InterPro DOMAIN/s: Protein kinase, ATP binding site (InterPro:IPR017441), Serine/threonine-protein kinase domain (In…	T
'4.1.16'	'glycolysis.cytosolic branch.phospho-enol-pyruvate carboxylase kinase (PPCK)'	'evm.model.c221955.8'	'(at3g04530 : 198.0) Encodes a second Arabidopsis phosphoenolpyruvate carboxylase kinase gene product with a different expression pattern from PPCK1. Expression of the gene is upregulated by exposure of the plant to light.; phosphoenolpyruvate carboxylase kinase 2 (PPCK2); CONTAINS InterPro DOMAIN/s: Protein kinase, ATP binding site (InterPro:IPR017441), Serine/threonine-protein kinase domain (In…	T
'4.1.16'	'glycolysis.cytosolic branch.phospho-enol-pyruvate carboxylase kinase (PPCK)'	'evm.model.c221955.8.1'	'(at3g04530 : 198.0) Encodes a second Arabidopsis phosphoenolpyruvate carboxylase kinase gene product with a different expression pattern from PPCK1. Expression of the gene is upregulated by exposure of the plant to light.; phosphoenolpyruvate carboxylase kinase 2 (PPCK2); CONTAINS InterPro DOMAIN/s: Protein kinase, ATP binding site (InterPro:IPR017441), Serine/threonine-protein kinase domain (In…	T
'4.1.16'	'glycolysis.cytosolic branch.phospho-enol-pyruvate carboxylase kinase (PPCK)'	'evm.model.scaffold12134.1'	'(loc_os02g56310.1 : 265.0) no description available & (at1g08650 : 237.0) Encodes a phosphoenolpyruvate carboxylase kinase that is expressed at highest levels in leaves. Expression is induced by light.; phosphoenolpyruvate carboxylase kinase 1 (PPCK1); FUNCTIONS IN: protein serine/threonine kinase activity, kinase activity; INVOLVED IN: protein amino acid phosphorylation; LOCATED IN: cellular_co…	T
'4.1.16'	'glycolysis.cytosolic branch.phospho-enol-pyruvate carboxylase kinase (PPCK)'	'evm.model.scaffold3164.9'	'(loc_os09g29170.3 : 324.0) no description available & (at1g12680 : 317.0) phosphoenolpyruvate carboxylase-related kinase 2 (PEPKR2); FUNCTIONS IN: protein serine/threonine kinase activity, protein kinase activity, kinase activity, ATP binding; INVOLVED IN: protein amino acid phosphorylation; EXPRESSED IN: 24 plant structures; EXPRESSED DURING: 15 growth stages; CONTAINS InterPro DOMAIN/s: Protei…	T
'4.1.16'	'glycolysis.cytosolic branch.phospho-enol-pyruvate carboxylase kinase (PPCK)'	'evm.model.scaffold5156.4.2'	'(at1g12680 : 481.0) phosphoenolpyruvate carboxylase-related kinase 2 (PEPKR2); FUNCTIONS IN: protein serine/threonine kinase activity, protein kinase activity, kinase activity, ATP binding; INVOLVED IN: protein amino acid phosphorylation; EXPRESSED IN: 24 plant structures; EXPRESSED DURING: 15 growth stages; CONTAINS InterPro DOMAIN/s: Protein kinase, ATP binding site (InterPro:IPR017441), Prote…	T
'4.1.16'	'glycolysis.cytosolic branch.phospho-enol-pyruvate carboxylase kinase (PPCK)'	'evm.model.scaffold5156.4.1'	'(at1g12680 : 481.0) phosphoenolpyruvate carboxylase-related kinase 2 (PEPKR2); FUNCTIONS IN: protein serine/threonine kinase activity, protein kinase activity, kinase activity, ATP binding; INVOLVED IN: protein amino acid phosphorylation; EXPRESSED IN: 24 plant structures; EXPRESSED DURING: 15 growth stages; CONTAINS InterPro DOMAIN/s: Protein kinase, ATP binding site (InterPro:IPR017441), Prote…	T
'4.1.16'	'glycolysis.cytosolic branch.phospho-enol-pyruvate carboxylase kinase (PPCK)'	'evm.model.scaffold5156.4'	'(at1g12680 : 481.0) phosphoenolpyruvate carboxylase-related kinase 2 (PEPKR2); FUNCTIONS IN: protein serine/threonine kinase activity, protein kinase activity, kinase activity, ATP binding; INVOLVED IN: protein amino acid phosphorylation; EXPRESSED IN: 24 plant structures; EXPRESSED DURING: 15 growth stages; CONTAINS InterPro DOMAIN/s: Protein kinase, ATP binding site (InterPro:IPR017441), Prote…	T
'4.1.16'	'glycolysis.cytosolic branch.phospho-enol-pyruvate carboxylase kinase (PPCK)'	'evm.model.scaffold5755.5'	'(at1g12680 : 419.0) phosphoenolpyruvate carboxylase-related kinase 2 (PEPKR2); FUNCTIONS IN: protein serine/threonine kinase activity, protein kinase activity, kinase activity, ATP binding; INVOLVED IN: protein amino acid phosphorylation; EXPRESSED IN: 24 plant structures; EXPRESSED DURING: 15 growth stages; CONTAINS InterPro DOMAIN/s: Protein kinase, ATP binding site (InterPro:IPR017441), Prote…	T
'4.1.16'	'glycolysis.cytosolic branch.phospho-enol-pyruvate carboxylase kinase (PPCK)'	'evm.model.scaffold7259.2'	'(loc_os02g56310.1 : 285.0) no description available & (at1g08650 : 272.0) Encodes a phosphoenolpyruvate carboxylase kinase that is expressed at highest levels in leaves. Expression is induced by light.; phosphoenolpyruvate carboxylase kinase 1 (PPCK1); FUNCTIONS IN: protein serine/threonine kinase activity, kinase activity; INVOLVED IN: protein amino acid phosphorylation; LOCATED IN: cellular_co…	T
'4.1.16'	'glycolysis.cytosolic branch.phospho-enol-pyruvate carboxylase kinase (PPCK)'	'evm.model.scaffold9619.10'	'(at1g12580 : 437.0) phosphoenolpyruvate carboxylase-related kinase 1 (PEPKR1); FUNCTIONS IN: protein serine/threonine kinase activity, protein kinase activity, kinase activity, ATP binding; INVOLVED IN: protein amino acid phosphorylation; LOCATED IN: cellular_component unknown; EXPRESSED IN: 22 plant structures; EXPRESSED DURING: 13 growth stages; CONTAINS InterPro DOMAIN/s: Protein kinase, ATP …	T
'4.2'	'glycolysis.plastid branch'	''	''
'4.2.1'	'glycolysis.plastid branch.UGPase'	''	''
'4.2.2'	'glycolysis.plastid branch.phosphoglucomutase (PGM)'	'evm.model.c218597.2.3'	'(q9m4g5|pgmp_soltu : 935.0) Phosphoglucomutase, chloroplast precursor (EC 5.4.2.2) (Glucose phosphomutase) (PGM) - Solanum tuberosum (Potato) & (at5g51820 : 928.0) Encodes a plastid isoform of the enzyme phosphoglucomutase involved in controlling photosynthetic carbon flow. Effective petiole movement against the direction of the gravity requires functional PGM activity that is required for full …	T
'4.2.2'	'glycolysis.plastid branch.phosphoglucomutase (PGM)'	'evm.model.c218597.2'	'(q9m4g5|pgmp_soltu : 990.0) Phosphoglucomutase, chloroplast precursor (EC 5.4.2.2) (Glucose phosphomutase) (PGM) - Solanum tuberosum (Potato) & (at5g51820 : 977.0) Encodes a plastid isoform of the enzyme phosphoglucomutase involved in controlling photosynthetic carbon flow. Effective petiole movement against the direction of the gravity requires functional PGM activity that is required for full …	T
'4.2.2'	'glycolysis.plastid branch.phosphoglucomutase (PGM)'	'evm.model.c218597.2.1'	'(q9m4g5|pgmp_soltu : 990.0) Phosphoglucomutase, chloroplast precursor (EC 5.4.2.2) (Glucose phosphomutase) (PGM) - Solanum tuberosum (Potato) & (at5g51820 : 977.0) Encodes a plastid isoform of the enzyme phosphoglucomutase involved in controlling photosynthetic carbon flow. Effective petiole movement against the direction of the gravity requires functional PGM activity that is required for full …	T
'4.2.2'	'glycolysis.plastid branch.phosphoglucomutase (PGM)'	'evm.model.c218597.2.2'	'(q9m4g5|pgmp_soltu : 990.0) Phosphoglucomutase, chloroplast precursor (EC 5.4.2.2) (Glucose phosphomutase) (PGM) - Solanum tuberosum (Potato) & (at5g51820 : 977.0) Encodes a plastid isoform of the enzyme phosphoglucomutase involved in controlling photosynthetic carbon flow. Effective petiole movement against the direction of the gravity requires functional PGM activity that is required for full …	T
'4.2.2'	'glycolysis.plastid branch.phosphoglucomutase (PGM)'	'evm.model.scaffold558.4.1'	'(at1g70820 : 790.0) phosphoglucomutase, putative / glucose phosphomutase, putative; FUNCTIONS IN: intramolecular transferase activity, phosphotransferases; INVOLVED IN: carbohydrate metabolic process; LOCATED IN: chloroplast; EXPRESSED IN: 20 plant structures; EXPRESSED DURING: 13 growth stages; CONTAINS InterPro DOMAIN/s: Alpha-D-phosphohexomutase, alpha/beta/alpha domain III (InterPro:IPR00584…	T
'4.2.2'	'glycolysis.plastid branch.phosphoglucomutase (PGM)'	'evm.model.scaffold558.4'	'(at1g70820 : 874.0) phosphoglucomutase, putative / glucose phosphomutase, putative; FUNCTIONS IN: intramolecular transferase activity, phosphotransferases; INVOLVED IN: carbohydrate metabolic process; LOCATED IN: chloroplast; EXPRESSED IN: 20 plant structures; EXPRESSED DURING: 13 growth stages; CONTAINS InterPro DOMAIN/s: Alpha-D-phosphohexomutase, alpha/beta/alpha domain III (InterPro:IPR00584…	T
'4.2.2'	'glycolysis.plastid branch.phosphoglucomutase (PGM)'	'evm.model.scaffold581.16'	'(at5g17530 : 822.0) phosphoglucosamine mutase family protein; FUNCTIONS IN: intramolecular transferase activity, phosphotransferases; INVOLVED IN: carbohydrate metabolic process; EXPRESSED IN: 23 plant structures; EXPRESSED DURING: 13 growth stages; CONTAINS InterPro DOMAIN/s: Alpha-D-phosphohexomutase, alpha/beta/alpha domain III (InterPro:IPR005846), Alpha-D-phosphohexomutase, alpha/beta/alpha…	T
'4.2.3'	'glycolysis.plastid branch.glucose-6-phosphate isomerase'	'evm.model.scaffold871.22'	'(loc_os09g29070.1 : 872.0) no description available & (at4g24620 : 871.0) The PGI1 gene encodes the plastid phospho-glucose (Glc) isomerase. While pgi1-1 mutant has a deficiency in leaf starch synthesis, it accumulates starch in root cap cells. Flowering time of the pgi1-1 mutant is significantly delayed under short-day conditions.; phosphoglucose isomerase 1 (PGI1); FUNCTIONS IN: glucose-6-phos…	T
'4.2.4'	'glycolysis.plastid branch.phosphofructokinase (PFK)'	'evm.model.c222533.6.1'	'(at2g22480 : 798.0) phosphofructokinase 5 (PFK5); CONTAINS InterPro DOMAIN/s: Pyrophosphate-dependent phosphofructokinase TP0108 (InterPro:IPR012004), Phosphofructokinase (InterPro:IPR000023); BEST Arabidopsis thaliana protein match is: phosphofructokinase 4 (TAIR:AT5G61580.1); Has 7923 Blast hits to 7389 proteins in 2127 species: Archae - 28; Bacteria - 5127; Metazoa - 660; Fungi - 395; Plants …	T
'4.2.4'	'glycolysis.plastid branch.phosphofructokinase (PFK)'	'evm.model.c222533.6'	'(at2g22480 : 798.0) phosphofructokinase 5 (PFK5); CONTAINS InterPro DOMAIN/s: Pyrophosphate-dependent phosphofructokinase TP0108 (InterPro:IPR012004), Phosphofructokinase (InterPro:IPR000023); BEST Arabidopsis thaliana protein match is: phosphofructokinase 4 (TAIR:AT5G61580.1); Has 7923 Blast hits to 7389 proteins in 2127 species: Archae - 28; Bacteria - 5127; Metazoa - 660; Fungi - 395; Plants …	T
'4.2.4'	'glycolysis.plastid branch.phosphofructokinase (PFK)'	'evm.model.scaffold3771.32'	'(at4g26270 : 654.0) phosphofructokinase 3 (PFK3); CONTAINS InterPro DOMAIN/s: Pyrophosphate-dependent phosphofructokinase TP0108 (InterPro:IPR012004), Phosphofructokinase (InterPro:IPR000023); BEST Arabidopsis thaliana protein match is: phosphofructokinase 7 (TAIR:AT5G56630.1); Has 30201 Blast hits to 17322 proteins in 780 species: Archae - 12; Bacteria - 1396; Metazoa - 17338; Fungi - 3422; Pla…	T
'4.2.4'	'glycolysis.plastid branch.phosphofructokinase (PFK)'	'evm.model.scaffold3987.23'	'(at5g61580 : 690.0) phosphofructokinase 4 (PFK4); CONTAINS InterPro DOMAIN/s: Pyrophosphate-dependent phosphofructokinase TP0108 (InterPro:IPR012004), Phosphofructokinase (InterPro:IPR000023); BEST Arabidopsis thaliana protein match is: phosphofructokinase 3 (TAIR:AT4G26270.1); Has 7879 Blast hits to 7460 proteins in 2153 species: Archae - 28; Bacteria - 5246; Metazoa - 634; Fungi - 293; Plants …	T
'4.2.4'	'glycolysis.plastid branch.phosphofructokinase (PFK)'	'evm.model.scaffold3987.23.1'	'(at5g61580 : 704.0) phosphofructokinase 4 (PFK4); CONTAINS InterPro DOMAIN/s: Pyrophosphate-dependent phosphofructokinase TP0108 (InterPro:IPR012004), Phosphofructokinase (InterPro:IPR000023); BEST Arabidopsis thaliana protein match is: phosphofructokinase 3 (TAIR:AT4G26270.1); Has 7879 Blast hits to 7460 proteins in 2153 species: Archae - 28; Bacteria - 5246; Metazoa - 634; Fungi - 293; Plants …	T
'4.2.4'	'glycolysis.plastid branch.phosphofructokinase (PFK)'	'evm.model.scaffold7013.8'	'(at4g26270 : 739.0) phosphofructokinase 3 (PFK3); CONTAINS InterPro DOMAIN/s: Pyrophosphate-dependent phosphofructokinase TP0108 (InterPro:IPR012004), Phosphofructokinase (InterPro:IPR000023); BEST Arabidopsis thaliana protein match is: phosphofructokinase 7 (TAIR:AT5G56630.1); Has 30201 Blast hits to 17322 proteins in 780 species: Archae - 12; Bacteria - 1396; Metazoa - 17338; Fungi - 3422; Pla…	T
'4.2.4'	'glycolysis.plastid branch.phosphofructokinase (PFK)'	'evm.model.scaffold9790.11'	'(at4g26270 : 555.0) phosphofructokinase 3 (PFK3); CONTAINS InterPro DOMAIN/s: Pyrophosphate-dependent phosphofructokinase TP0108 (InterPro:IPR012004), Phosphofructokinase (InterPro:IPR000023); BEST Arabidopsis thaliana protein match is: phosphofructokinase 7 (TAIR:AT5G56630.1); Has 30201 Blast hits to 17322 proteins in 780 species: Archae - 12; Bacteria - 1396; Metazoa - 17338; Fungi - 3422; Pla…	T
'4.2.5'	'glycolysis.plastid branch.pyrophosphate-fructose-6-P phosphotransferase'	''	''
'4.2.6'	'glycolysis.plastid branch.fructose-2,6-bisphosphatase (Fru2,6BisPase)'	''	''
'4.2.7'	'glycolysis.plastid branch.triosephosphate isomerase (TPI)'	''	''
'4.2.8'	'glycolysis.plastid branch.glyceraldehyde 3-phosphate dehydrogenase (GAP-DH)'	'evm.model.c216993.1'	'(at1g16300 : 548.0) Encodes one of the chloroplast/plastid localized GAPDH isoforms (GAPCp1/At1g79530 and GAPCp2/At1g16300). gapcp double mutants display a drastic phenotype of arrested root development, dwarfism and sterility. GAPCps are important for the synthesis of serine in roots.; glyceraldehyde-3-phosphate dehydrogenase of plastid 2 (GAPCP-2); CONTAINS InterPro DOMAIN/s: Glyceraldehyde 3-…	T
'4.2.11'	'glycolysis.plastid branch.3-phosphoglycerate kinase (PGK)'	''	''
'4.2.12'	'glycolysis.plastid branch.phosphoglycerate mutase'	'evm.model.scaffold1421.4'	'(at1g22170 : 439.0) Phosphoglycerate mutase family protein; FUNCTIONS IN: intramolecular transferase activity, phosphotransferases, catalytic activity; INVOLVED IN: glycolysis, metabolic process; LOCATED IN: chloroplast; EXPRESSED IN: 19 plant structures; EXPRESSED DURING: 8 growth stages; CONTAINS InterPro DOMAIN/s: Histidine phosphatase superfamily, clade-1 (InterPro:IPR013078), Phosphoglycera…	T
'4.2.12'	'glycolysis.plastid branch.phosphoglycerate mutase'	'evm.model.scaffold4693.7'	'(at5g65090 : 390.0) Encodes a protein involved in root hair morphogenesis and tip growth. Required for restricting both the size of the root-hair initiation site and the width of the root hairs during the transition to tip growth, but, apparently, is not required for normal subsequent tip growth.; BRISTLED 1 (BST1); FUNCTIONS IN: hydrolase activity, inositol or phosphatidylinositol phosphatase a…	T
'4.2.12'	'glycolysis.plastid branch.phosphoglycerate mutase'	'evm.model.scaffold4693.7.1'	'(at5g65090 : 390.0) Encodes a protein involved in root hair morphogenesis and tip growth. Required for restricting both the size of the root-hair initiation site and the width of the root hairs during the transition to tip growth, but, apparently, is not required for normal subsequent tip growth.; BRISTLED 1 (BST1); FUNCTIONS IN: hydrolase activity, inositol or phosphatidylinositol phosphatase a…	T
'4.2.12'	'glycolysis.plastid branch.phosphoglycerate mutase'	'evm.model.scaffold4693.7.2'	'(at5g65090 : 390.0) Encodes a protein involved in root hair morphogenesis and tip growth. Required for restricting both the size of the root-hair initiation site and the width of the root hairs during the transition to tip growth, but, apparently, is not required for normal subsequent tip growth.; BRISTLED 1 (BST1); FUNCTIONS IN: hydrolase activity, inositol or phosphatidylinositol phosphatase a…	T
'4.2.12'	'glycolysis.plastid branch.phosphoglycerate mutase'	'evm.model.scaffold4693.7.3'	'(at5g65090 : 390.0) Encodes a protein involved in root hair morphogenesis and tip growth. Required for restricting both the size of the root-hair initiation site and the width of the root hairs during the transition to tip growth, but, apparently, is not required for normal subsequent tip growth.; BRISTLED 1 (BST1); FUNCTIONS IN: hydrolase activity, inositol or phosphatidylinositol phosphatase a…	T
'4.2.12'	'glycolysis.plastid branch.phosphoglycerate mutase'	'evm.model.scaffold4693.7.4'	'(at5g65090 : 390.0) Encodes a protein involved in root hair morphogenesis and tip growth. Required for restricting both the size of the root-hair initiation site and the width of the root hairs during the transition to tip growth, but, apparently, is not required for normal subsequent tip growth.; BRISTLED 1 (BST1); FUNCTIONS IN: hydrolase activity, inositol or phosphatidylinositol phosphatase a…	T
'4.2.13'	'glycolysis.plastid branch.enolase'	''	''
'4.2.14'	'glycolysis.plastid branch.pyruvate kinase (PK)'	'evm.model.scaffold4387.9'	'(at5g52920 : 822.0) encodes a dominant chloroplast pyruvate kinase beta subunit. Important for seed oil biosynthesis. Ubiquitously expressed, with significantly increased expression in maturing seeds. The mutant plant has wrinkled seeds, with a 50-70% reduction in seed fatty acid content.; plastidic pyruvate kinase beta subunit 1 (PKP-BETA1); FUNCTIONS IN: pyruvate kinase activity; INVOLVED IN: …	T
'4.2.14'	'glycolysis.plastid branch.pyruvate kinase (PK)'	'evm.model.scaffold5360.2'	'(q40546|kpyg_tobac : 669.0) Pyruvate kinase isozyme G, chloroplast precursor (EC 2.7.1.40) - Nicotiana tabacum (Common tobacco) & (at1g32440 : 635.0) encodes a chloroplast pyruvate kinase beta subunit. The enzyme is less active than the other chloroplast pyruvate kinase beta subunit encoded by AT5G52920. Involved in seed oil biosynthesis. Can partially complement the AT5G52920 mutant.; plastidia…	T
'4.2.14'	'glycolysis.plastid branch.pyruvate kinase (PK)'	'evm.model.scaffold726.28'	'(q43117|kpya_ricco : 753.0) Pyruvate kinase isozyme A, chloroplast precursor (EC 2.7.1.40) - Ricinus communis (Castor bean) & (at3g22960 : 739.0) encodes a chloroplast pyruvate kinase alpha subunit. Important for seed oil biosynthesis. Ubiquitously expressed, with significantly increased expression in maturing seeds.; PKP-ALPHA; FUNCTIONS IN: pyruvate kinase activity; INVOLVED IN: response to ca…	T
'4.2.14'	'glycolysis.plastid branch.pyruvate kinase (PK)'	'evm.model.scaffold752.64'	'(at5g52920 : 700.0) encodes a dominant chloroplast pyruvate kinase beta subunit. Important for seed oil biosynthesis. Ubiquitously expressed, with significantly increased expression in maturing seeds. The mutant plant has wrinkled seeds, with a 50-70% reduction in seed fatty acid content.; plastidic pyruvate kinase beta subunit 1 (PKP-BETA1); FUNCTIONS IN: pyruvate kinase activity; INVOLVED IN: …	T
'4.2.14'	'glycolysis.plastid branch.pyruvate kinase (PK)'	'evm.model.scaffold9484.15'	'(loc_os03g46910.1 : 573.0) no description available & (q43117|kpya_ricco : 522.0) Pyruvate kinase isozyme A, chloroplast precursor (EC 2.7.1.40) - Ricinus communis (Castor bean) & (at3g22960 : 515.0) encodes a chloroplast pyruvate kinase alpha subunit. Important for seed oil biosynthesis. Ubiquitously expressed, with significantly increased expression in maturing seeds.; PKP-ALPHA; FUNCTIONS IN:…	T
'4.2.15'	'glycolysis.plastid branch.phospho-enol-pyruvate carboxylase (PEPC)'	''	''
'4.3'	'glycolysis.unclear/dually targeted'	''	''
'4.3.1'	'glycolysis.unclear/dually targeted.UGPase'	''	''
'4.3.2'	'glycolysis.unclear/dually targeted.phosphoglucomutase (PGM)'	''	''
'4.3.3'	'glycolysis.unclear/dually targeted.glucose-6-phosphate isomerase'	''	''
'4.3.4'	'glycolysis.unclear/dually targeted.phosphofructokinase (PFK)'	'evm.model.scaffold3771.32'	'(at4g26270 : 654.0) phosphofructokinase 3 (PFK3); CONTAINS InterPro DOMAIN/s: Pyrophosphate-dependent phosphofructokinase TP0108 (InterPro:IPR012004), Phosphofructokinase (InterPro:IPR000023); BEST Arabidopsis thaliana protein match is: phosphofructokinase 7 (TAIR:AT5G56630.1); Has 30201 Blast hits to 17322 proteins in 780 species: Archae - 12; Bacteria - 1396; Metazoa - 17338; Fungi - 3422; Pla…	T
'4.3.4'	'glycolysis.unclear/dually targeted.phosphofructokinase (PFK)'	'evm.model.scaffold7013.8'	'(at4g26270 : 739.0) phosphofructokinase 3 (PFK3); CONTAINS InterPro DOMAIN/s: Pyrophosphate-dependent phosphofructokinase TP0108 (InterPro:IPR012004), Phosphofructokinase (InterPro:IPR000023); BEST Arabidopsis thaliana protein match is: phosphofructokinase 7 (TAIR:AT5G56630.1); Has 30201 Blast hits to 17322 proteins in 780 species: Archae - 12; Bacteria - 1396; Metazoa - 17338; Fungi - 3422; Pla…	T
'4.3.4'	'glycolysis.unclear/dually targeted.phosphofructokinase (PFK)'	'evm.model.scaffold9790.11'	'(at4g26270 : 555.0) phosphofructokinase 3 (PFK3); CONTAINS InterPro DOMAIN/s: Pyrophosphate-dependent phosphofructokinase TP0108 (InterPro:IPR012004), Phosphofructokinase (InterPro:IPR000023); BEST Arabidopsis thaliana protein match is: phosphofructokinase 7 (TAIR:AT5G56630.1); Has 30201 Blast hits to 17322 proteins in 780 species: Archae - 12; Bacteria - 1396; Metazoa - 17338; Fungi - 3422; Pla…	T
'4.3.5'	'glycolysis.unclear/dually targeted.pyrophosphate-fructose-6-P phosphotransferase'	''	''
'4.3.6'	'glycolysis.unclear/dually targeted.fructose-2,6-bisphosphatase (Fru2,6BisPase)'	''	''
'4.3.7'	'glycolysis.unclear/dually targeted.triosephosphate isomerase (TPI)'	''	''
'4.3.8'	'glycolysis.unclear/dually targeted.glyceraldehyde 3-phosphate dehydrogenase (GAP-DH)'	''	''
'4.3.9'	'glycolysis.unclear/dually targeted.non-phosphorylating glyceraldehyde 3-phosphate dehydrogenase (NPGAP-DH)'	''	''
'4.3.10'	'glycolysis.unclear/dually targeted.aldolase'	'evm.model.scaffold12470.5'	'(p29356|alf_spiol : 483.0) Fructose-bisphosphate aldolase, cytoplasmic isozyme (EC 4.1.2.13) - Spinacia oleracea (Spinach) & (at3g52930 : 475.0) Aldolase superfamily protein; FUNCTIONS IN: copper ion binding; INVOLVED IN: response to cadmium ion, response to karrikin, response to salt stress, pentose-phosphate shunt; LOCATED IN: in 8 components; EXPRESSED IN: 29 plant structures; EXPRESSED DURIN…	T
'4.3.11'	'glycolysis.unclear/dually targeted.3-phosphoglycerate kinase (PGK)'	''	''
'4.3.12'	'glycolysis.unclear/dually targeted.phosphoglycerate mutase'	'evm.model.c204999.1'	'(loc_os05g04960.1 : 216.0) no description available & (at1g08940 : 215.0) Phosphoglycerate mutase family protein; FUNCTIONS IN: catalytic activity; INVOLVED IN: metabolic process; LOCATED IN: cellular_component unknown; EXPRESSED IN: 22 plant structures; EXPRESSED DURING: 13 growth stages; CONTAINS InterPro DOMAIN/s: Histidine phosphatase superfamily, clade-1 (InterPro:IPR013078), Phosphoglycera…	T
'4.3.12'	'glycolysis.unclear/dually targeted.phosphoglycerate mutase'	'evm.model.scaffold101.1'	'(loc_os11g05260.1 : 574.0) no description available & (at5g22620 : 534.0) phosphoglycerate/bisphosphoglycerate mutase family protein; FUNCTIONS IN: catalytic activity; INVOLVED IN: metabolic process; LOCATED IN: chloroplast; EXPRESSED IN: 22 plant structures; EXPRESSED DURING: 13 growth stages; CONTAINS InterPro DOMAIN/s: Histidine phosphatase superfamily, clade-1 (InterPro:IPR013078), Phosphogl…	T
'4.3.12'	'glycolysis.unclear/dually targeted.phosphoglycerate mutase'	'evm.model.scaffold11542.6'	'(at3g05170 : 383.0) Phosphoglycerate mutase family protein; FUNCTIONS IN: catalytic activity; INVOLVED IN: metabolic process; LOCATED IN: cellular_component unknown; EXPRESSED IN: 17 plant structures; EXPRESSED DURING: 6 growth stages; CONTAINS InterPro DOMAIN/s: Histidine phosphatase superfamily, clade-1 (InterPro:IPR013078), Phosphoglycerate/bisphosphoglycerate mutase, active site (InterPro:IP…	T
'4.3.12'	'glycolysis.unclear/dually targeted.phosphoglycerate mutase'	'evm.model.scaffold12226.11'	'(loc_os11g05260.1 : 432.0) no description available & (at5g22620 : 414.0) phosphoglycerate/bisphosphoglycerate mutase family protein; FUNCTIONS IN: catalytic activity; INVOLVED IN: metabolic process; LOCATED IN: chloroplast; EXPRESSED IN: 22 plant structures; EXPRESSED DURING: 13 growth stages; CONTAINS InterPro DOMAIN/s: Histidine phosphatase superfamily, clade-1 (InterPro:IPR013078), Phosphogl…	T
'4.3.12'	'glycolysis.unclear/dually targeted.phosphoglycerate mutase'	'evm.model.scaffold12301.5'	'(loc_os05g04960.1 : 250.0) no description available & (at3g05170 : 248.0) Phosphoglycerate mutase family protein; FUNCTIONS IN: catalytic activity; INVOLVED IN: metabolic process; LOCATED IN: cellular_component unknown; EXPRESSED IN: 17 plant structures; EXPRESSED DURING: 6 growth stages; CONTAINS InterPro DOMAIN/s: Histidine phosphatase superfamily, clade-1 (InterPro:IPR013078), Phosphoglycerat…	T
'4.3.12'	'glycolysis.unclear/dually targeted.phosphoglycerate mutase'	'evm.model.scaffold1421.4'	'(at1g22170 : 439.0) Phosphoglycerate mutase family protein; FUNCTIONS IN: intramolecular transferase activity, phosphotransferases, catalytic activity; INVOLVED IN: glycolysis, metabolic process; LOCATED IN: chloroplast; EXPRESSED IN: 19 plant structures; EXPRESSED DURING: 8 growth stages; CONTAINS InterPro DOMAIN/s: Histidine phosphatase superfamily, clade-1 (InterPro:IPR013078), Phosphoglycera…	T
'4.3.12'	'glycolysis.unclear/dually targeted.phosphoglycerate mutase'	'evm.model.scaffold215.16'	'(loc_os06g01950.1 : 422.0) no description available & (at3g05170 : 289.0) Phosphoglycerate mutase family protein; FUNCTIONS IN: catalytic activity; INVOLVED IN: metabolic process; LOCATED IN: cellular_component unknown; EXPRESSED IN: 17 plant structures; EXPRESSED DURING: 6 growth stages; CONTAINS InterPro DOMAIN/s: Histidine phosphatase superfamily, clade-1 (InterPro:IPR013078), Phosphoglycerat…	T
'4.3.12'	'glycolysis.unclear/dually targeted.phosphoglycerate mutase'	'evm.model.scaffold215.16.1'	'(loc_os06g01950.1 : 348.0) no description available & (at3g05170 : 242.0) Phosphoglycerate mutase family protein; FUNCTIONS IN: catalytic activity; INVOLVED IN: metabolic process; LOCATED IN: cellular_component unknown; EXPRESSED IN: 17 plant structures; EXPRESSED DURING: 6 growth stages; CONTAINS InterPro DOMAIN/s: Histidine phosphatase superfamily, clade-1 (InterPro:IPR013078), Phosphoglycerat…	T
'4.3.12'	'glycolysis.unclear/dually targeted.phosphoglycerate mutase'	'evm.model.scaffold215.16.1.1'	'(loc_os06g01950.1 : 230.0) no description available & (at1g08940 : 169.0) Phosphoglycerate mutase family protein; FUNCTIONS IN: catalytic activity; INVOLVED IN: metabolic process; LOCATED IN: cellular_component unknown; EXPRESSED IN: 22 plant structures; EXPRESSED DURING: 13 growth stages; CONTAINS InterPro DOMAIN/s: Histidine phosphatase superfamily, clade-1 (InterPro:IPR013078), Phosphoglycera…	T
'4.3.12'	'glycolysis.unclear/dually targeted.phosphoglycerate mutase'	'evm.model.scaffold4693.7'	'(at5g65090 : 390.0) Encodes a protein involved in root hair morphogenesis and tip growth. Required for restricting both the size of the root-hair initiation site and the width of the root hairs during the transition to tip growth, but, apparently, is not required for normal subsequent tip growth.; BRISTLED 1 (BST1); FUNCTIONS IN: hydrolase activity, inositol or phosphatidylinositol phosphatase a…	T
'4.3.12'	'glycolysis.unclear/dually targeted.phosphoglycerate mutase'	'evm.model.scaffold4693.7.2'	'(at5g65090 : 390.0) Encodes a protein involved in root hair morphogenesis and tip growth. Required for restricting both the size of the root-hair initiation site and the width of the root hairs during the transition to tip growth, but, apparently, is not required for normal subsequent tip growth.; BRISTLED 1 (BST1); FUNCTIONS IN: hydrolase activity, inositol or phosphatidylinositol phosphatase a…	T
'4.3.12'	'glycolysis.unclear/dually targeted.phosphoglycerate mutase'	'evm.model.scaffold4693.7.3'	'(at5g65090 : 390.0) Encodes a protein involved in root hair morphogenesis and tip growth. Required for restricting both the size of the root-hair initiation site and the width of the root hairs during the transition to tip growth, but, apparently, is not required for normal subsequent tip growth.; BRISTLED 1 (BST1); FUNCTIONS IN: hydrolase activity, inositol or phosphatidylinositol phosphatase a…	T
'4.3.12'	'glycolysis.unclear/dually targeted.phosphoglycerate mutase'	'evm.model.scaffold4693.7.4'	'(at5g65090 : 390.0) Encodes a protein involved in root hair morphogenesis and tip growth. Required for restricting both the size of the root-hair initiation site and the width of the root hairs during the transition to tip growth, but, apparently, is not required for normal subsequent tip growth.; BRISTLED 1 (BST1); FUNCTIONS IN: hydrolase activity, inositol or phosphatidylinositol phosphatase a…	T
'4.3.12'	'glycolysis.unclear/dually targeted.phosphoglycerate mutase'	'evm.model.scaffold4867.5'	'(loc_os05g04960.1 : 288.0) no description available & (at3g05170 : 284.0) Phosphoglycerate mutase family protein; FUNCTIONS IN: catalytic activity; INVOLVED IN: metabolic process; LOCATED IN: cellular_component unknown; EXPRESSED IN: 17 plant structures; EXPRESSED DURING: 6 growth stages; CONTAINS InterPro DOMAIN/s: Histidine phosphatase superfamily, clade-1 (InterPro:IPR013078), Phosphoglycerat…	T
'4.3.13'	'glycolysis.unclear/dually targeted.enolase'	''	''
'4.3.14'	'glycolysis.unclear/dually targeted.pyruvate kinase (PK)'	''	''
'4.3.15'	'glycolysis.unclear/dually targeted.phospho-enol-pyruvate carboxylase (PEPC)'	''	''
'4.3.16'	'glycolysis.unclear/dually targeted.phospho-enol-pyruvate carboxylase kinase (PEPCK)'	'evm.model.c212779.2'	'(loc_os02g56310.1 : 278.0) no description available & (at1g08650 : 252.0) Encodes a phosphoenolpyruvate carboxylase kinase that is expressed at highest levels in leaves. Expression is induced by light.; phosphoenolpyruvate carboxylase kinase 1 (PPCK1); FUNCTIONS IN: protein serine/threonine kinase activity, kinase activity; INVOLVED IN: protein amino acid phosphorylation; LOCATED IN: cellular_co…	T
'4.3.16'	'glycolysis.unclear/dually targeted.phospho-enol-pyruvate carboxylase kinase (PEPCK)'	'evm.model.c221955.8.2'	'(at3g04530 : 198.0) Encodes a second Arabidopsis phosphoenolpyruvate carboxylase kinase gene product with a different expression pattern from PPCK1. Expression of the gene is upregulated by exposure of the plant to light.; phosphoenolpyruvate carboxylase kinase 2 (PPCK2); CONTAINS InterPro DOMAIN/s: Protein kinase, ATP binding site (InterPro:IPR017441), Serine/threonine-protein kinase domain (In…	T
'4.3.16'	'glycolysis.unclear/dually targeted.phospho-enol-pyruvate carboxylase kinase (PEPCK)'	'evm.model.c221955.8'	'(at3g04530 : 198.0) Encodes a second Arabidopsis phosphoenolpyruvate carboxylase kinase gene product with a different expression pattern from PPCK1. Expression of the gene is upregulated by exposure of the plant to light.; phosphoenolpyruvate carboxylase kinase 2 (PPCK2); CONTAINS InterPro DOMAIN/s: Protein kinase, ATP binding site (InterPro:IPR017441), Serine/threonine-protein kinase domain (In…	T
'4.3.16'	'glycolysis.unclear/dually targeted.phospho-enol-pyruvate carboxylase kinase (PEPCK)'	'evm.model.c221955.8.1'	'(at3g04530 : 198.0) Encodes a second Arabidopsis phosphoenolpyruvate carboxylase kinase gene product with a different expression pattern from PPCK1. Expression of the gene is upregulated by exposure of the plant to light.; phosphoenolpyruvate carboxylase kinase 2 (PPCK2); CONTAINS InterPro DOMAIN/s: Protein kinase, ATP binding site (InterPro:IPR017441), Serine/threonine-protein kinase domain (In…	T
'4.3.16'	'glycolysis.unclear/dually targeted.phospho-enol-pyruvate carboxylase kinase (PEPCK)'	'evm.model.scaffold12134.1'	'(loc_os02g56310.1 : 265.0) no description available & (at1g08650 : 237.0) Encodes a phosphoenolpyruvate carboxylase kinase that is expressed at highest levels in leaves. Expression is induced by light.; phosphoenolpyruvate carboxylase kinase 1 (PPCK1); FUNCTIONS IN: protein serine/threonine kinase activity, kinase activity; INVOLVED IN: protein amino acid phosphorylation; LOCATED IN: cellular_co…	T
'4.3.16'	'glycolysis.unclear/dually targeted.phospho-enol-pyruvate carboxylase kinase (PEPCK)'	'evm.model.scaffold7259.2'	'(loc_os02g56310.1 : 285.0) no description available & (at1g08650 : 272.0) Encodes a phosphoenolpyruvate carboxylase kinase that is expressed at highest levels in leaves. Expression is induced by light.; phosphoenolpyruvate carboxylase kinase 1 (PPCK1); FUNCTIONS IN: protein serine/threonine kinase activity, kinase activity; INVOLVED IN: protein amino acid phosphorylation; LOCATED IN: cellular_co…	T
'4.1001'	'glycolysis'	'dihydroxyacetone-p'	'PS.calvin cycle; photorespiration; glycolysis'	M
'4.1002'	'glycolysis'	'glyceraldehyde-3-p'	'PS.calvin cycle; photorespiration; glycolysis'	M
'4.1003'	'glycolysis'	'glycerate-1,3-bisp'	'PS.calvin cycle; photorespiration; glycolysis'	M
'4.1004'	'glycolysis'	'glycerate-3-p'	'PS.calvin cycle; photorespiration; glycolysis'	M
'4.1005'	'glycolysis'	'p-enolpyruvate'	'glyclolysis'	M
'4.1006'	'glycolysis'	'pyruvate'	'glyclolysis'	M
'4.1007'	'glycolysis'	'glycerate-2-p'	'glyclolysis'	M
'5'	'fermentation'	''	''
'5.1'	'fermentation.LDH'	'evm.model.scaffold12202.1'	'(at4g17260 : 555.0) Lactate/malate dehydrogenase family protein; FUNCTIONS IN: in 6 functions; INVOLVED IN: response to salt stress, response to abscisic acid stimulus; LOCATED IN: plasma membrane; EXPRESSED IN: 24 plant structures; EXPRESSED DURING: 13 growth stages; CONTAINS InterPro DOMAIN/s: L-lactate dehydrogenase (InterPro:IPR011304), Lactate/malate dehydrogenase, C-terminal (InterPro:IPR0…	T
'5.1'	'fermentation.LDH'	'evm.model.scaffold2618.2'	'(at4g17260 : 84.7) Lactate/malate dehydrogenase family protein; FUNCTIONS IN: in 6 functions; INVOLVED IN: response to salt stress, response to abscisic acid stimulus; LOCATED IN: plasma membrane; EXPRESSED IN: 24 plant structures; EXPRESSED DURING: 13 growth stages; CONTAINS InterPro DOMAIN/s: L-lactate dehydrogenase (InterPro:IPR011304), Lactate/malate dehydrogenase, C-terminal (InterPro:IPR02…	T
'5.1'	'fermentation.LDH'	'evm.model.scaffold4425.1'	'(at4g17260 : 80.5) Lactate/malate dehydrogenase family protein; FUNCTIONS IN: in 6 functions; INVOLVED IN: response to salt stress, response to abscisic acid stimulus; LOCATED IN: plasma membrane; EXPRESSED IN: 24 plant structures; EXPRESSED DURING: 13 growth stages; CONTAINS InterPro DOMAIN/s: L-lactate dehydrogenase (InterPro:IPR011304), Lactate/malate dehydrogenase, C-terminal (InterPro:IPR02…	T
'5.1'	'fermentation.LDH'	'evm.model.scaffold601.6'	'(at2g32350 : 97.8) Ubiquitin-like superfamily protein; CONTAINS InterPro DOMAIN/s: Ubiquitin (InterPro:IPR000626), Ubiquitin supergroup (InterPro:IPR019955); BEST Arabidopsis thaliana protein match is: Ubiquitin-like superfamily protein (TAIR:AT4G05230.1); Has 234 Blast hits to 197 proteins in 60 species: Archae - 0; Bacteria - 0; Metazoa - 37; Fungi - 4; Plants - 98; Viruses - 14; Other Eukaryo…	T
'5.1'	'fermentation.LDH'	'evm.model.scaffold80.4'	'(at4g17260 : 507.0) Lactate/malate dehydrogenase family protein; FUNCTIONS IN: in 6 functions; INVOLVED IN: response to salt stress, response to abscisic acid stimulus; LOCATED IN: plasma membrane; EXPRESSED IN: 24 plant structures; EXPRESSED DURING: 13 growth stages; CONTAINS InterPro DOMAIN/s: L-lactate dehydrogenase (InterPro:IPR011304), Lactate/malate dehydrogenase, C-terminal (InterPro:IPR0…	T
'5.1'	'fermentation.LDH'	'evm.model.scaffold80.5'	'(at4g17260 : 428.0) Lactate/malate dehydrogenase family protein; FUNCTIONS IN: in 6 functions; INVOLVED IN: response to salt stress, response to abscisic acid stimulus; LOCATED IN: plasma membrane; EXPRESSED IN: 24 plant structures; EXPRESSED DURING: 13 growth stages; CONTAINS InterPro DOMAIN/s: L-lactate dehydrogenase (InterPro:IPR011304), Lactate/malate dehydrogenase, C-terminal (InterPro:IPR0…	T
'5.2'	'fermentation.PDC'	'evm.model.c186145.1'	'(at4g33070 : 290.0) Thiamine pyrophosphate dependent pyruvate decarboxylase family protein; FUNCTIONS IN: in 6 functions; LOCATED IN: membrane; EXPRESSED IN: 11 plant structures; EXPRESSED DURING: 4 anthesis, C globular stage, F mature embryo stage, petal differentiation and expansion stage, E expanded cotyledon stage; CONTAINS InterPro DOMAIN/s: TPP-binding enzyme, conserved site (InterPro:IPR0…	T
'5.2'	'fermentation.PDC'	'evm.model.c221373.16'	'(p51848|pdc2_orysa : 220.0) Pyruvate decarboxylase isozyme 2 (EC 4.1.1.1) (PDC) - Oryza sativa (Rice) & (loc_os03g18220.2 : 220.0) no description available & (at5g54960 : 215.0) pyruvate decarboxylase-2; pyruvate decarboxylase-2 (PDC2); FUNCTIONS IN: pyruvate decarboxylase activity, magnesium ion binding, carboxy-lyase activity, thiamin pyrophosphate binding, catalytic activity; INVOLVED IN: res…	T
'5.2'	'fermentation.PDC'	'evm.model.c221373.17'	'(p51850|pdc1_pea : 638.0) Pyruvate decarboxylase isozyme 1 (EC 4.1.1.1) (PDC) - Pisum sativum (Garden pea) & (at5g54960 : 592.0) pyruvate decarboxylase-2; pyruvate decarboxylase-2 (PDC2); FUNCTIONS IN: pyruvate decarboxylase activity, magnesium ion binding, carboxy-lyase activity, thiamin pyrophosphate binding, catalytic activity; INVOLVED IN: response to hypoxia; LOCATED IN: cellular_component …	T
'5.2'	'fermentation.PDC'	'evm.model.scaffold1007.10'	'(p51846|pdc2_tobac : 957.0) Pyruvate decarboxylase isozyme 2 (EC 4.1.1.1) (PDC) - Nicotiana tabacum (Common tobacco) & (loc_os03g18220.1 : 952.0) no description available & (at4g33070 : 937.0) Thiamine pyrophosphate dependent pyruvate decarboxylase family protein; FUNCTIONS IN: in 6 functions; LOCATED IN: membrane; EXPRESSED IN: 11 plant structures; EXPRESSED DURING: 4 anthesis, C globular stage…	T
'5.2'	'fermentation.PDC'	'evm.model.scaffold1040.10'	'(at5g17380 : 654.0) Thiamine pyrophosphate dependent pyruvate decarboxylase family protein; FUNCTIONS IN: pyruvate decarboxylase activity, magnesium ion binding, thiamin pyrophosphate binding, transferase activity, catalytic activity; LOCATED IN: cellular_component unknown; EXPRESSED IN: 23 plant structures; EXPRESSED DURING: 13 growth stages; CONTAINS InterPro DOMAIN/s: TPP-binding enzyme, cons…	T
'5.2'	'fermentation.PDC'	'evm.model.scaffold12381.1'	'(p51851|pdc2_pea : 188.0) Pyruvate decarboxylase isozyme 2 (EC 4.1.1.1) (PDC) (Fragment) - Pisum sativum (Garden pea) & (loc_os05g39320.2 : 186.0) no description available & (at5g01330 : 179.0) pyruvate decarboxylase; pyruvate decarboxylase-3 (PDC3); FUNCTIONS IN: in 6 functions; CONTAINS InterPro DOMAIN/s: TPP-binding enzyme, conserved site (InterPro:IPR000399), Thiamine pyrophosphate enzyme, c…	T
'5.2'	'fermentation.PDC'	'evm.model.scaffold3608.43'	'(loc_os01g32080.1 : 145.0) no description available & (at5g17380 : 136.0) Thiamine pyrophosphate dependent pyruvate decarboxylase family protein; FUNCTIONS IN: pyruvate decarboxylase activity, magnesium ion binding, thiamin pyrophosphate binding, transferase activity, catalytic activity; LOCATED IN: cellular_component unknown; EXPRESSED IN: 23 plant structures; EXPRESSED DURING: 13 growth stages…	T
'5.2'	'fermentation.PDC'	'evm.model.scaffold603.30'	'(at4g33070 : 967.0) Thiamine pyrophosphate dependent pyruvate decarboxylase family protein; FUNCTIONS IN: in 6 functions; LOCATED IN: membrane; EXPRESSED IN: 11 plant structures; EXPRESSED DURING: 4 anthesis, C globular stage, F mature embryo stage, petal differentiation and expansion stage, E expanded cotyledon stage; CONTAINS InterPro DOMAIN/s: TPP-binding enzyme, conserved site (InterPro:IPR0…	T
'5.2'	'fermentation.PDC'	'evm.model.scaffold7106.1'	'(loc_os01g06660.1 : 201.0) no description available & (p51845|pdc1_tobac : 197.0) Pyruvate decarboxylase isozyme 1 (EC 4.1.1.1) (PDC) (Fragment) - Nicotiana tabacum (Common tobacco) & (at5g01320 : 192.0) Thiamine pyrophosphate dependent pyruvate decarboxylase family protein; FUNCTIONS IN: in 6 functions; LOCATED IN: cellular_component unknown; CONTAINS InterPro DOMAIN/s: TPP-binding enzyme, cons…	T
'5.2'	'fermentation.PDC'	'evm.model.scaffold7106.2'	'(p51850|pdc1_pea : 148.0) Pyruvate decarboxylase isozyme 1 (EC 4.1.1.1) (PDC) - Pisum sativum (Garden pea) & (loc_os03g18220.2 : 143.0) no description available & (at4g33070 : 142.0) Thiamine pyrophosphate dependent pyruvate decarboxylase family protein; FUNCTIONS IN: in 6 functions; LOCATED IN: membrane; EXPRESSED IN: 11 plant structures; EXPRESSED DURING: 4 anthesis, C globular stage, F mature…	T
'5.2'	'fermentation.PDC'	'evm.model.scaffold7106.5'	'(p51848|pdc2_orysa : 607.0) Pyruvate decarboxylase isozyme 2 (EC 4.1.1.1) (PDC) - Oryza sativa (Rice) & (loc_os03g18220.1 : 607.0) no description available & (at4g33070 : 604.0) Thiamine pyrophosphate dependent pyruvate decarboxylase family protein; FUNCTIONS IN: in 6 functions; LOCATED IN: membrane; EXPRESSED IN: 11 plant structures; EXPRESSED DURING: 4 anthesis, C globular stage, F mature embr…	T
'5.2'	'fermentation.PDC'	'evm.model.scaffold7106.6'	'(at4g33070 : 935.0) Thiamine pyrophosphate dependent pyruvate decarboxylase family protein; FUNCTIONS IN: in 6 functions; LOCATED IN: membrane; EXPRESSED IN: 11 plant structures; EXPRESSED DURING: 4 anthesis, C globular stage, F mature embryo stage, petal differentiation and expansion stage, E expanded cotyledon stage; CONTAINS InterPro DOMAIN/s: TPP-binding enzyme, conserved site (InterPro:IPR0…	T
'5.3'	'fermentation.ADH'	'evm.model.scaffold4549.3'	'(p20306|adh1_orysa : 358.0) Alcohol dehydrogenase 1 (EC 1.1.1.1) - Oryza sativa (Rice) & (loc_os11g10480.1 : 358.0) no description available & (at1g77120 : 333.0) Catalyzes the reduction of acetaldehyde using NADH as reductant. Requires zinc for activity. Dimer. Anaerobic response polypeptide (ANP). Fermentation. The protein undergoes thiolation following treatment with the oxidant tert-butylhyd…	T
'5.3'	'fermentation.ADH'	'evm.model.scaffold5600.2'	'(p14675|adh3_soltu : 652.0) Alcohol dehydrogenase 3 (EC 1.1.1.1) - Solanum tuberosum (Potato) & (loc_os11g10480.1 : 627.0) no description available & (at1g77120 : 592.0) Catalyzes the reduction of acetaldehyde using NADH as reductant. Requires zinc for activity. Dimer. Anaerobic response polypeptide (ANP). Fermentation. The protein undergoes thiolation following treatment with the oxidant tert-b…	T
'5.3'	'fermentation.ADH'	'evm.model.scaffold6157.2'	'(p14675|adh3_soltu : 652.0) Alcohol dehydrogenase 3 (EC 1.1.1.1) - Solanum tuberosum (Potato) & (loc_os11g10480.1 : 627.0) no description available & (at1g77120 : 592.0) Catalyzes the reduction of acetaldehyde using NADH as reductant. Requires zinc for activity. Dimer. Anaerobic response polypeptide (ANP). Fermentation. The protein undergoes thiolation following treatment with the oxidant tert-b…	T
'5.3'	'fermentation.ADH'	'evm.model.scaffold6157.2.1'	'(p14675|adh3_soltu : 478.0) Alcohol dehydrogenase 3 (EC 1.1.1.1) - Solanum tuberosum (Potato) & (loc_os11g10480.1 : 461.0) no description available & (at1g77120 : 435.0) Catalyzes the reduction of acetaldehyde using NADH as reductant. Requires zinc for activity. Dimer. Anaerobic response polypeptide (ANP). Fermentation. The protein undergoes thiolation following treatment with the oxidant tert-b…	T
'5.3'	'fermentation.ADH'	'evm.model.scaffold6157.2.1.1'	'(p14675|adh3_soltu : 375.0) Alcohol dehydrogenase 3 (EC 1.1.1.1) - Solanum tuberosum (Potato) & (loc_os11g10480.1 : 366.0) no description available & (at1g77120 : 343.0) Catalyzes the reduction of acetaldehyde using NADH as reductant. Requires zinc for activity. Dimer. Anaerobic response polypeptide (ANP). Fermentation. The protein undergoes thiolation following treatment with the oxidant tert-b…	T
'5.3'	'fermentation.ADH'	'evm.model.scaffold6157.2.1.2'	'(p14675|adh3_soltu : 375.0) Alcohol dehydrogenase 3 (EC 1.1.1.1) - Solanum tuberosum (Potato) & (loc_os11g10480.1 : 366.0) no description available & (at1g77120 : 343.0) Catalyzes the reduction of acetaldehyde using NADH as reductant. Requires zinc for activity. Dimer. Anaerobic response polypeptide (ANP). Fermentation. The protein undergoes thiolation following treatment with the oxidant tert-b…	T
'5.3'	'fermentation.ADH'	'evm.model.scaffold7678.4'	'(at1g77120 : 286.0) Catalyzes the reduction of acetaldehyde using NADH as reductant. Requires zinc for activity. Dimer. Anaerobic response polypeptide (ANP). Fermentation. The protein undergoes thiolation following treatment with the oxidant tert-butylhydroperoxide.; alcohol dehydrogenase 1 (ADH1); FUNCTIONS IN: alcohol dehydrogenase (NAD) activity; INVOLVED IN: response to cadmium ion, cellular…	T
'5.3'	'fermentation.ADH'	'evm.model.scaffold7678.4.1'	'(at1g77120 : 286.0) Catalyzes the reduction of acetaldehyde using NADH as reductant. Requires zinc for activity. Dimer. Anaerobic response polypeptide (ANP). Fermentation. The protein undergoes thiolation following treatment with the oxidant tert-butylhydroperoxide.; alcohol dehydrogenase 1 (ADH1); FUNCTIONS IN: alcohol dehydrogenase (NAD) activity; INVOLVED IN: response to cadmium ion, cellular…	T
'5.5'	'fermentation.phosphate acetyltransferase'	''	''
'5.6'	'fermentation.acetate kinase'	''	''
'5.8'	'fermentation.pyruvate::ferredoxin oxidoreductase'	''	''
'5.10'	'fermentation.aldehyde dehydrogenase'	'evm.model.c214365.1'	'(loc_os02g43194.1 : 207.0) no description available & (at4g36250 : 184.0) Encodes a putative aldehyde dehydrogenase. The gene is not responsive to osmotic stress and is expressed constitutively at a low level in plantlets and root cultures.; aldehyde dehydrogenase 3F1 (ALDH3F1); FUNCTIONS IN: 3-chloroallyl aldehyde dehydrogenase activity, aldehyde dehydrogenase (NAD) activity; INVOLVED IN: cellu…	T
'5.10'	'fermentation.aldehyde dehydrogenase'	'evm.model.c220359.2'	'(at3g24503 : 536.0) Arabidopsis thaliana aldehyde dehydrogenase AtALDH1a mRNA. a sinapaldehyde dehydrogenase catalyzes both the oxidation of coniferylaldehyde and sinapaldehyde forming ferulic acid and sinapic acid, respectively; aldehyde dehydrogenase 2C4 (ALDH2C4); FUNCTIONS IN: 3-chloroallyl aldehyde dehydrogenase activity, coniferyl-aldehyde dehydrogenase activity, aldehyde dehydrogenase (NA…	T
'5.10'	'fermentation.aldehyde dehydrogenase'	'evm.model.scaffold1007.12.1'	'(loc_os06g15990.1 : 607.0) no description available & (at3g48000 : 606.0) Encodes a putative (NAD+) aldehyde dehydrogenase.; aldehyde dehydrogenase 2B4 (ALDH2B4); FUNCTIONS IN: 3-chloroallyl aldehyde dehydrogenase activity, aldehyde dehydrogenase (NAD) activity, ATP binding; INVOLVED IN: response to cadmium ion; LOCATED IN: mitochondrion, chloroplast; EXPRESSED IN: 24 plant structures; EXPRESSED…	T
'5.10'	'fermentation.aldehyde dehydrogenase'	'evm.model.scaffold1007.12'	'(at3g48000 : 796.0) Encodes a putative (NAD+) aldehyde dehydrogenase.; aldehyde dehydrogenase 2B4 (ALDH2B4); FUNCTIONS IN: 3-chloroallyl aldehyde dehydrogenase activity, aldehyde dehydrogenase (NAD) activity, ATP binding; INVOLVED IN: response to cadmium ion; LOCATED IN: mitochondrion, chloroplast; EXPRESSED IN: 24 plant structures; EXPRESSED DURING: 14 growth stages; CONTAINS InterPro DOMAIN/s:…	T
'5.10'	'fermentation.aldehyde dehydrogenase'	'evm.model.scaffold10190.3.1'	'(loc_os09g26880.1 : 832.0) no description available & (at1g54100 : 817.0) Aldehyde dehydrogenase; aldehyde dehydrogenase 7B4 (ALDH7B4); FUNCTIONS IN: 3-chloroallyl aldehyde dehydrogenase activity, oxidoreductase activity; INVOLVED IN: response to desiccation, response to salt stress, response to abscisic acid stimulus; EXPRESSED IN: 23 plant structures; EXPRESSED DURING: 15 growth stages; CONTAI…	T
'5.10'	'fermentation.aldehyde dehydrogenase'	'evm.model.scaffold10190.3'	'(loc_os09g26880.1 : 832.0) no description available & (at1g54100 : 817.0) Aldehyde dehydrogenase; aldehyde dehydrogenase 7B4 (ALDH7B4); FUNCTIONS IN: 3-chloroallyl aldehyde dehydrogenase activity, oxidoreductase activity; INVOLVED IN: response to desiccation, response to salt stress, response to abscisic acid stimulus; EXPRESSED IN: 23 plant structures; EXPRESSED DURING: 15 growth stages; CONTAI…	T
'5.10'	'fermentation.aldehyde dehydrogenase'	'evm.model.scaffold11652.4'	'(at1g23800 : 666.0) Encodes a mitochondrial aldehyde dehydrogenase; nuclear gene for mitochondrial product.; aldehyde dehydrogenase 2B7 (ALDH2B7); FUNCTIONS IN: 3-chloroallyl aldehyde dehydrogenase activity, aldehyde dehydrogenase (NAD) activity; INVOLVED IN: oxidation reduction, metabolic process; LOCATED IN: mitochondrion; EXPRESSED IN: 13 plant structures; EXPRESSED DURING: LP.06 six leaves v…	T
'5.10'	'fermentation.aldehyde dehydrogenase'	'evm.model.scaffold3987.28'	'(at1g44170 : 579.0) Encodes a protein similar to the aldehyde dehydrogenase cp-ADH from C.plantagineum. Constitutively expressed at low levels.; aldehyde dehydrogenase 3H1 (ALDH3H1); FUNCTIONS IN: 3-chloroallyl aldehyde dehydrogenase activity, aldehyde dehydrogenase (NAD) activity; INVOLVED IN: response to desiccation, response to salt stress, response to abscisic acid stimulus; LOCATED IN: endo…	T
'5.10'	'fermentation.aldehyde dehydrogenase'	'evm.model.scaffold4832.3'	'(at4g36250 : 304.0) Encodes a putative aldehyde dehydrogenase. The gene is not responsive to osmotic stress and is expressed constitutively at a low level in plantlets and root cultures.; aldehyde dehydrogenase 3F1 (ALDH3F1); FUNCTIONS IN: 3-chloroallyl aldehyde dehydrogenase activity, aldehyde dehydrogenase (NAD) activity; INVOLVED IN: cellular aldehyde metabolic process, oxidation reduction, m…	T
'5.10'	'fermentation.aldehyde dehydrogenase'	'evm.model.scaffold4832.3.1'	'(at4g36250 : 269.0) Encodes a putative aldehyde dehydrogenase. The gene is not responsive to osmotic stress and is expressed constitutively at a low level in plantlets and root cultures.; aldehyde dehydrogenase 3F1 (ALDH3F1); FUNCTIONS IN: 3-chloroallyl aldehyde dehydrogenase activity, aldehyde dehydrogenase (NAD) activity; INVOLVED IN: cellular aldehyde metabolic process, oxidation reduction, m…	T
'5.10'	'fermentation.aldehyde dehydrogenase'	'evm.model.scaffold489.4'	'(at4g36250 : 549.0) Encodes a putative aldehyde dehydrogenase. The gene is not responsive to osmotic stress and is expressed constitutively at a low level in plantlets and root cultures.; aldehyde dehydrogenase 3F1 (ALDH3F1); FUNCTIONS IN: 3-chloroallyl aldehyde dehydrogenase activity, aldehyde dehydrogenase (NAD) activity; INVOLVED IN: cellular aldehyde metabolic process, oxidation reduction, m…	T
'5.10'	'fermentation.aldehyde dehydrogenase'	'evm.model.scaffold5296.7'	'(loc_os01g40860.1 : 482.0) no description available & (at3g24503 : 464.0) Arabidopsis thaliana aldehyde dehydrogenase AtALDH1a mRNA. a sinapaldehyde dehydrogenase catalyzes both the oxidation of coniferylaldehyde and sinapaldehyde forming ferulic acid and sinapic acid, respectively; aldehyde dehydrogenase 2C4 (ALDH2C4); FUNCTIONS IN: 3-chloroallyl aldehyde dehydrogenase activity, coniferyl-aldeh…	T
'5.10'	'fermentation.aldehyde dehydrogenase'	'evm.model.scaffold6246.2'	'(at1g44170 : 562.0) Encodes a protein similar to the aldehyde dehydrogenase cp-ADH from C.plantagineum. Constitutively expressed at low levels.; aldehyde dehydrogenase 3H1 (ALDH3H1); FUNCTIONS IN: 3-chloroallyl aldehyde dehydrogenase activity, aldehyde dehydrogenase (NAD) activity; INVOLVED IN: response to desiccation, response to salt stress, response to abscisic acid stimulus; LOCATED IN: endo…	T
'5.10'	'fermentation.aldehyde dehydrogenase'	'evm.model.scaffold6270.4'	'(at1g44170 : 171.0) Encodes a protein similar to the aldehyde dehydrogenase cp-ADH from C.plantagineum. Constitutively expressed at low levels.; aldehyde dehydrogenase 3H1 (ALDH3H1); FUNCTIONS IN: 3-chloroallyl aldehyde dehydrogenase activity, aldehyde dehydrogenase (NAD) activity; INVOLVED IN: response to desiccation, response to salt stress, response to abscisic acid stimulus; LOCATED IN: endo…	T
'5.10'	'fermentation.aldehyde dehydrogenase'	'evm.model.scaffold631.1'	'(loc_os09g26880.2 : 535.0) no description available & (at1g54100 : 528.0) Aldehyde dehydrogenase; aldehyde dehydrogenase 7B4 (ALDH7B4); FUNCTIONS IN: 3-chloroallyl aldehyde dehydrogenase activity, oxidoreductase activity; INVOLVED IN: response to desiccation, response to salt stress, response to abscisic acid stimulus; EXPRESSED IN: 23 plant structures; EXPRESSED DURING: 15 growth stages; CONTAI…	T
'5.10'	'fermentation.aldehyde dehydrogenase'	'evm.model.scaffold9986.1'	'(at1g44170 : 302.0) Encodes a protein similar to the aldehyde dehydrogenase cp-ADH from C.plantagineum. Constitutively expressed at low levels.; aldehyde dehydrogenase 3H1 (ALDH3H1); FUNCTIONS IN: 3-chloroallyl aldehyde dehydrogenase activity, aldehyde dehydrogenase (NAD) activity; INVOLVED IN: response to desiccation, response to salt stress, response to abscisic acid stimulus; LOCATED IN: endo…	T
'5.1001'	'fermentation'	'lactate'	'fermentation'	M
'5.1002'	'fermentation'	'alanine'	'amino acid synthesis.alanine; amino acid degradation.alanine; amino acid degradation.tryptophan; Co-factor metabolism; fermentation'	M
'6'	'gluconeogenesis / glyoxylate cycle'	'evm.model.c216239.4'	'(at3g16910 : 696.0) Encodes a peroxisomal protein with acetyl-CoA synthetase activity that is responsible for the activation of acetate for entry into the glyoxylate cycle.; acyl-activating enzyme 7 (AAE7); FUNCTIONS IN: acetate-CoA ligase activity, AMP binding; INVOLVED IN: glyoxylate cycle, acetate metabolic process; LOCATED IN: peroxisome; EXPRESSED IN: 23 plant structures; EXPRESSED DURING: …	T
'6'	'gluconeogenesis / glyoxylate cycle'	'evm.model.scaffold348.37.1'	'(at3g16910 : 770.0) Encodes a peroxisomal protein with acetyl-CoA synthetase activity that is responsible for the activation of acetate for entry into the glyoxylate cycle.; acyl-activating enzyme 7 (AAE7); FUNCTIONS IN: acetate-CoA ligase activity, AMP binding; INVOLVED IN: glyoxylate cycle, acetate metabolic process; LOCATED IN: peroxisome; EXPRESSED IN: 23 plant structures; EXPRESSED DURING: …	T
'6'	'gluconeogenesis / glyoxylate cycle'	'evm.model.scaffold348.37.2'	'(at3g16910 : 770.0) Encodes a peroxisomal protein with acetyl-CoA synthetase activity that is responsible for the activation of acetate for entry into the glyoxylate cycle.; acyl-activating enzyme 7 (AAE7); FUNCTIONS IN: acetate-CoA ligase activity, AMP binding; INVOLVED IN: glyoxylate cycle, acetate metabolic process; LOCATED IN: peroxisome; EXPRESSED IN: 23 plant structures; EXPRESSED DURING: …	T
'6'	'gluconeogenesis / glyoxylate cycle'	'evm.model.scaffold348.37'	'(at3g16910 : 865.0) Encodes a peroxisomal protein with acetyl-CoA synthetase activity that is responsible for the activation of acetate for entry into the glyoxylate cycle.; acyl-activating enzyme 7 (AAE7); FUNCTIONS IN: acetate-CoA ligase activity, AMP binding; INVOLVED IN: glyoxylate cycle, acetate metabolic process; LOCATED IN: peroxisome; EXPRESSED IN: 23 plant structures; EXPRESSED DURING: …	T
'6'	'gluconeogenesis / glyoxylate cycle'	'evm.model.scaffold82.7'	'(at3g16910 : 674.0) Encodes a peroxisomal protein with acetyl-CoA synthetase activity that is responsible for the activation of acetate for entry into the glyoxylate cycle.; acyl-activating enzyme 7 (AAE7); FUNCTIONS IN: acetate-CoA ligase activity, AMP binding; INVOLVED IN: glyoxylate cycle, acetate metabolic process; LOCATED IN: peroxisome; EXPRESSED IN: 23 plant structures; EXPRESSED DURING: …	T
'6.1'	'gluconeogenesis / glyoxylate cycle.citrate synthase'	'evm.model.scaffold10902.4'	'(p49299|cysz_cucma : 780.0) Citrate synthase, glyoxysomal precursor (EC 2.3.3.1) (GCS) - Cucurbita maxima (Pumpkin) (Winter squash) & (at2g42790 : 776.0) Encodes a peroxisomal citrate synthase that is expressed throughout seedling and shoot development.; citrate synthase 3 (CSY3); FUNCTIONS IN: citrate (SI)-synthase activity; INVOLVED IN: fatty acid beta-oxidation, tricarboxylic acid cycle; LOCA…	T
'6.1'	'gluconeogenesis / glyoxylate cycle.citrate synthase'	'evm.model.scaffold11703.2'	'(p49299|cysz_cucma : 647.0) Citrate synthase, glyoxysomal precursor (EC 2.3.3.1) (GCS) - Cucurbita maxima (Pumpkin) (Winter squash) & (at3g58750 : 643.0) Encodes a peroxisomal citrate synthase that is expressed throughout seedling and shoot development.; citrate synthase 2 (CSY2); FUNCTIONS IN: citrate (SI)-synthase activity; INVOLVED IN: fatty acid beta-oxidation, tricarboxylic acid cycle; LOCA…	T
'6.2'	'gluconeogenesis / glyoxylate cycle.malate synthase'	''	''
'6.3'	'gluconeogenesis / glyoxylate cycle.Malate DH'	'evm.model.c222313.18'	'(p46488|mdhg_cucsa : 401.0) Malate dehydrogenase, glyoxysomal precursor (EC 1.1.1.37) - Cucumis sativus (Cucumber) & (loc_os12g43630.2 : 394.0) no description available & (at5g09660 : 389.0) encodes a microbody NAD-dependent malate dehydrogenase encodes an peroxisomal NAD-malate dehydrogenase that is involved in fatty acid beta-oxidation through providing NAD to the process of converting fatty a…	T
'6.3'	'gluconeogenesis / glyoxylate cycle.Malate DH'	'evm.model.scaffold12663.13'	'(p46488|mdhg_cucsa : 605.0) Malate dehydrogenase, glyoxysomal precursor (EC 1.1.1.37) - Cucumis sativus (Cucumber) & (at2g22780 : 585.0) encodes an peroxisomal NAD-malate dehydrogenase that is involved in fatty acid beta-oxidation through providing NAD to the process of converting fatty acyl CoA to acetyl CoA.; peroxisomal NAD-malate dehydrogenase 1 (PMDH1); FUNCTIONS IN: in 6 functions; INVOLVE…	T
'6.3'	'gluconeogenesis / glyoxylate cycle.Malate DH'	'evm.model.scaffold12663.13.1'	'(p46488|mdhg_cucsa : 546.0) Malate dehydrogenase, glyoxysomal precursor (EC 1.1.1.37) - Cucumis sativus (Cucumber) & (at2g22780 : 521.0) encodes an peroxisomal NAD-malate dehydrogenase that is involved in fatty acid beta-oxidation through providing NAD to the process of converting fatty acyl CoA to acetyl CoA.; peroxisomal NAD-malate dehydrogenase 1 (PMDH1); FUNCTIONS IN: in 6 functions; INVOLVE…	T
'6.4'	'gluconeogenesis / glyoxylate cycle.PEPCK'	'evm.model.c220331.2'	'(p42066|pepck_cucsa : 758.0) Phosphoenolpyruvate carboxykinase [ATP] (EC 4.1.1.49) (PEP carboxykinase) (Phosphoenolpyruvate carboxylase) (PEPCK) - Cucumis sativus (Cucumber) & (at4g37870 : 753.0) Encodes a putative phosphoenolpyruvate carboxykinase (ATP-dependent).; phosphoenolpyruvate carboxykinase 1 (PCK1); FUNCTIONS IN: phosphoenolpyruvate carboxykinase activity, purine nucleotide binding, ph…	T
'6.4'	'gluconeogenesis / glyoxylate cycle.PEPCK'	'evm.model.scaffold11287.19'	'(at4g37870 : 883.0) Encodes a putative phosphoenolpyruvate carboxykinase (ATP-dependent).; phosphoenolpyruvate carboxykinase 1 (PCK1); FUNCTIONS IN: phosphoenolpyruvate carboxykinase activity, purine nucleotide binding, phosphoenolpyruvate carboxykinase (ATP) activity, ATP binding; INVOLVED IN: defense response to fungus, incompatible interaction, response to cadmium ion, cellular response to ph…	T
[truncated: 37,476 more rows]
